# Supplementary material for: Structure of the human NK cell NKR-P1:LLT1 receptor:ligand complex reveals clustering in the immune synapse
Source: Nat Commun. 2022 Aug 26;13:5022. doi: 10.1038/s41467-022-32577-6 (PMC9418145; doi:10.1038/s41467-022-32577-6)
Supplement: Supplementary file 4 — Supplementary Data 1 [file 41467_2022_32577_MOESM4_ESM.xlsx]

## Sheet: SEC-SAXS frames 340-419
Individual scattering curves	χ2	<Rg>	01_L.pdb	02_L_P.pdb	02_LL.pdb	02_S_L.pdb	03_L_PN.pdb	03_LL_P.pdb	03_NS_L.pdb	03_S_LL.pdb	04_L_PS_L.pdb	04_LL_PN.pdb	04_NS_LL.pdb	04_S_LL_P.pdb	05_L_PS_LL.pdb	05_LL_PS_L.pdb	05_NS_LL_P.pdb	05_S_LL_PN.pdb	06_L_PS_LL_P.pdb	06_LL_PS_LL.pdb	06_NS_LL_PN.pdb	07_LL_PS_LL_P.pdb	07_S_LL_PS_LL.pdb	08_LL_PS_LL_PN.pdb	08_NS_LL_PS_LL.pdb	08_S_LL_PS_LL_P.pdb	09_NS_LL_PS_LL_P.pdb	09_S_LL_PS_LL_PN.pdb	10_LL_PS_LL_PS_LL.pdb	10_NS_LL_PS_LL_PN.pdb	11_LL_PS_LL_PS_LL_P.pdb	11_S_LL_PS_LL_PS_LL.pdb	12_LL_PS_LL_PS_LL_PN.pdb	12_NS_LL_PS_LL_PS_LL.pdb	P04_L_PP_L.pdb	P04_LL_PN.pdb	P04_P_LL_P.pdb	P05_LL_PP_L.pdb	P05_NP_LL_P.pdb	P06_L_PP_LL_P.pdb	P06_LL_PP_LL.pdb	P06_NP_LL_PN.pdb	P07_LL_PP_LL_P.pdb	P08_LL_PP_LL_PN.pdb	P08_P_LL_PP_LL_P.pdb	P09_NP_LL_PP_LL_P.pdb	P10_L_PP_LL_PP_LL_P.pdb	P10_LL_PP_LL_PP_LL.pdb	P10_NP_LL_PP_LL_PN.pdb
b21-376120_00340_sub	1.05	45	0	0	0	0	0	0	0	0	0	0	0	0	0	0	0	0	0	0	0	0	0	0	0	0	0	0	0	0	0	0	1	0	0	0	0	0	0	0	0	0	0	0	0	0	0	0	0
b21-376120_00341_sub	0.97	45	0	0	0	0	0	0	0	0	0	0	0	0	0	0	0	0	0	0	0	0	0	0	0	0	0	0	0	0	0	0	1	0	0	0	0	0	0	0	0	0	0	0	0	0	0	0	0
b21-376120_00342_sub	0.99	45	0	0	0	0	0	0	0	0	0	0	0	0	0	0	0	0	0	0	0	0	0	0	0	0	0	0	0	0	0	0	1	0	0	0	0	0	0	0	0	0	0	0	0	0	0	0	0
b21-376120_00343_sub	0.98	45	0	0	0	0	0	0	0	0	0	0	0	0	0	0	0	0	0	0	0	0	0	0	0	0	0	0	0	0	0	0	1	0	0	0	0	0	0	0	0	0	0	0	0	0	0	0	0
b21-376120_00344_sub	1.02	44.9	0	0	0	0	0	0	0	0	0	0	0	0	0	0	0	0	0	0	0	0	0	0	0	0	0	0	0	0	0	0	0.996	0	0	0	0	0	0	0	0	0	0	0	0	0	0	0	0.004
b21-376120_00345_sub	1.02	45	0	0	0	0	0	0	0	0	0	0	0	0	0	0	0	0	0	0	0	0	0	0	0	0	0	0	0	0	0	0	1	0	0	0	0	0	0	0	0	0	0	0	0	0	0	0	0
b21-376120_00346_sub	1	45	0	0	0	0	0	0	0	0	0	0	0	0	0	0	0	0	0	0	0	0	0	0	0	0	0	0	0	0	0	0	1	0	0	0	0	0	0	0	0	0	0	0	0	0	0	0	0
b21-376120_00347_sub	0.98	44.8	0	0	0	0	0	0	0	0	0	0	0	0	0	0	0	0	0	0	0	0	0	0	0	0	0	0	0	0	0	0	0.969	0	0	0	0	0	0	0	0	0	0	0	0	0	0	0	0.031
b21-376120_00348_sub	1.07	45	0	0	0	0	0	0	0	0	0	0	0	0	0	0	0	0	0	0	0	0	0	0	0	0	0	0	0	0	0	0	1	0	0	0	0	0	0	0	0	0	0	0	0	0	0	0	0
b21-376120_00349_sub	1.04	44.5	0	0	0	0	0	0	0	0	0	0	0	0	0	0	0	0	0	0	0	0	0	0	0	0	0	0	0	0	0	0	0.865	0	0	0	0	0	0	0	0	0	0	0	0	0	0	0	0.135
b21-376120_00350_sub	1.04	45	0	0	0	0	0	0	0	0	0	0	0	0	0	0	0	0	0	0	0	0	0	0	0	0	0	0	0	0	0	0	1	0	0	0	0	0	0	0	0	0	0	0	0	0	0	0	0
b21-376120_00351_sub	1.05	44.7	0	0	0	0	0	0	0	0	0	0	0	0	0	0	0	0	0	0	0	0	0	0	0	0	0	0	0	0	0	0	0.921	0	0	0	0	0	0	0	0	0	0	0	0	0	0	0	0.079
b21-376120_00352_sub	1.1	44.7	0	0	0	0	0	0	0	0	0	0	0	0	0	0	0	0	0	0	0	0	0	0	0	0	0	0	0	0	0	0	0.932	0	0	0	0	0	0	0	0	0	0	0	0	0	0	0	0.068
b21-376120_00353_sub	1.05	44.5	0	0	0	0	0	0	0	0	0	0	0	0	0	0	0	0	0	0	0	0	0	0	0	0	0	0	0	0	0	0	0.882	0	0	0	0	0	0	0	0	0	0	0	0	0	0	0	0.118
b21-376120_00354_sub	1.02	44.9	0	0	0	0	0	0	0	0	0	0	0	0	0	0	0	0	0	0	0	0	0	0	0	0	0	0	0	0	0	0	0.98	0	0	0	0	0	0	0	0	0	0	0	0	0	0	0	0.02
b21-376120_00355_sub	1.07	44.4	0	0	0	0	0	0	0	0	0	0	0	0	0	0	0	0	0	0	0	0	0	0	0	0	0	0	0	0	0	0	0.848	0	0	0	0	0	0	0	0	0	0	0	0	0	0	0	0.152
b21-376120_00356_sub	1.07	43.8	0	0	0	0	0	0	0	0	0	0	0	0	0	0	0	0	0	0	0	0	0	0	0	0	0	0	0	0	0	0	0.686	0	0	0	0	0	0	0	0	0	0	0	0	0	0	0	0.314
b21-376120_00357_sub	1.11	44.4	0	0	0	0	0	0	0	0	0	0	0	0	0	0	0	0	0	0	0	0	0	0	0	0	0	0	0	0	0	0	0.838	0	0	0	0	0	0	0	0	0	0	0	0	0	0	0	0.162
b21-376120_00358_sub	1.13	43.9	0	0	0	0	0	0	0	0	0	0	0	0	0	0	0	0	0	0	0	0	0	0	0	0	0	0	0	0	0	0	0.723	0	0	0	0	0	0	0	0	0	0	0	0	0	0	0	0.277
b21-376120_00359_sub	1.13	44	0	0	0	0	0	0	0	0	0	0	0	0	0	0	0	0	0	0	0	0	0	0	0	0	0	0	0	0	0	0	0.737	0	0	0	0	0	0	0	0	0	0	0	0	0	0	0	0.263
b21-376120_00360_sub	1.06	44	0	0	0	0	0	0	0	0	0	0	0	0	0	0	0	0	0	0	0	0	0	0	0	0	0	0	0	0	0	0	0.741	0	0	0	0	0	0	0	0	0	0	0	0	0	0	0	0.259
b21-376120_00361_sub	1.07	44	0	0	0	0	0	0	0	0	0	0	0	0	0	0	0	0	0	0	0	0	0	0	0	0	0	0	0	0	0	0	0.744	0	0	0	0	0	0	0	0	0	0	0	0	0	0	0	0.256
b21-376120_00362_sub	1.14	43.3	0	0	0	0	0	0	0	0	0	0	0	0	0	0	0	0	0	0	0	0	0	0	0	0	0	0	0	0	0	0	0.559	0	0	0	0	0	0	0	0	0	0	0	0	0	0	0	0.441
b21-376120_00363_sub	1.17	43.4	0	0	0	0	0	0	0	0	0	0	0	0	0	0	0	0	0	0	0	0	0	0	0	0	0	0	0	0	0	0	0.601	0	0	0	0	0	0	0	0	0	0	0	0	0	0	0	0.399
b21-376120_00364_sub	1.17	43.2	0	0	0	0	0	0	0	0	0	0	0	0	0	0	0	0	0	0	0	0	0	0	0	0	0	0	0	0	0	0	0.549	0	0	0	0	0	0	0	0	0	0	0	0	0	0	0	0.451
b21-376120_00365_sub	1.08	43	0	0	0	0	0	0	0	0	0	0	0	0	0	0	0	0	0	0	0	0	0	0	0	0	0	0	0	0	0	0	0.494	0	0	0	0	0	0	0	0	0	0	0	0	0	0	0	0.506
b21-376120_00366_sub	1.11	42.5	0	0	0	0	0	0	0	0	0	0	0	0	0	0	0	0	0	0	0	0	0	0	0	0	0	0	0	0	0	0	0.391	0	0	0	0	0	0	0	0	0	0	0	0	0	0	0	0.609
b21-376120_00367_sub	1.17	42.7	0	0	0	0	0	0	0	0	0	0	0	0	0	0	0	0	0	0	0	0	0	0	0	0	0	0	0	0	0	0	0.434	0	0	0	0	0	0	0	0	0	0	0	0	0	0	0	0.566
b21-376120_00368_sub	1.17	42.5	0	0	0	0	0	0	0	0	0	0	0	0	0	0	0	0	0	0	0	0	0	0	0	0	0	0	0	0	0	0	0.378	0	0	0	0	0	0	0	0	0	0	0	0	0	0	0	0.622
b21-376120_00369_sub	1.19	42.3	0	0	0	0	0	0	0	0	0	0	0	0	0	0	0	0	0	0	0	0	0	0	0	0	0	0	0	0	0	0	0.354	0	0	0	0	0	0	0	0	0	0	0	0	0	0	0	0.646
b21-376120_00370_sub	1.06	42.4	0	0	0	0	0	0	0	0	0	0	0	0	0	0	0	0	0	0	0	0	0	0	0	0	0	0	0	0	0	0	0.365	0	0	0	0	0	0	0	0	0	0	0	0	0	0	0	0.635
b21-376120_00371_sub	1.2	42.3	0	0	0	0	0	0	0	0	0	0	0	0	0	0	0	0	0	0	0	0	0	0	0	0	0	0	0	0	0	0	0.338	0	0	0	0	0	0	0	0	0	0	0	0	0	0	0	0.662
b21-376120_00372_sub	1.14	41.9	0	0	0	0	0	0	0	0	0	0	0	0	0	0	0	0	0	0	0	0	0	0	0	0	0	0	0	0	0	0	0.266	0	0	0	0	0	0	0	0	0	0	0	0	0	0	0	0.734
b21-376120_00373_sub	1.04	41.7	0	0	0	0	0	0	0	0	0	0	0	0	0	0	0	0	0	0	0	0	0	0	0	0	0	0	0	0	0	0	0.218	0	0	0	0	0	0	0	0	0	0	0	0	0	0	0	0.782
b21-376120_00374_sub	1.09	41.7	0	0	0	0	0	0	0	0	0	0	0	0	0	0	0	0	0	0	0	0	0	0	0	0	0	0	0	0	0	0	0.225	0	0	0	0	0	0	0	0	0	0	0	0	0	0	0	0.775
b21-376120_00375_sub	1.04	41.6	0	0	0	0	0	0	0	0	0	0	0	0	0	0	0	0	0	0	0	0	0	0.051	0	0	0	0	0	0	0	0	0.222	0	0	0	0	0	0	0	0	0	0	0	0	0	0	0	0.727
b21-376120_00376_sub	1.07	41	0	0	0	0	0	0	0	0	0	0	0	0	0	0	0	0	0	0	0	0	0	0.049	0	0	0	0	0	0	0	0	0.113	0	0	0	0	0	0	0	0	0	0	0	0	0	0	0	0.838
b21-376120_00377_sub	1.04	41.1	0	0	0	0	0	0	0	0	0	0	0	0	0	0	0	0	0	0	0	0	0	0.187	0	0	0	0	0	0	0	0	0.204	0	0	0	0	0	0	0	0	0	0	0	0	0	0	0	0.609
b21-376120_00378_sub	0.99	41.1	0	0	0	0	0	0	0	0	0	0	0	0	0	0	0	0	0	0	0	0	0	0.173	0	0	0	0	0	0	0	0	0.182	0	0	0	0	0	0	0	0	0	0	0	0	0	0	0	0.645
b21-376120_00379_sub	1	40.9	0	0	0	0	0	0	0	0	0	0	0	0	0	0	0	0	0	0	0	0	0	0.122	0	0	0	0.287	0	0	0	0	0.199	0	0	0	0	0	0	0	0	0	0	0	0	0	0	0	0.392
b21-376120_00380_sub	1.07	40.2	0	0	0	0	0	0	0	0	0	0	0	0	0	0	0	0	0	0	0	0	0	0.051	0	0	0	0.248	0	0	0	0	0.03	0	0	0	0	0	0	0	0	0	0	0	0	0	0	0	0.671
b21-376120_00381_sub	1.06	40.3	0	0	0	0	0	0	0	0	0	0	0	0	0	0	0	0	0	0	0	0	0	0.1	0	0	0	0.402	0	0	0	0	0.1	0	0	0	0	0	0	0	0	0	0	0	0	0	0	0	0.398
b21-376120_00382_sub	0.98	40.4	0	0	0	0	0	0	0	0	0	0	0	0	0	0	0	0	0	0	0	0	0	0.038	0	0	0	0.612	0	0	0.048	0	0.102	0	0	0	0	0	0	0	0	0	0	0	0	0	0	0	0.2
b21-376120_00383_sub	0.94	40.1	0	0	0	0	0	0	0	0	0	0	0	0	0	0	0	0	0	0	0	0	0	0.007	0	0	0	0.817	0	0	0	0	0.117	0	0	0	0	0	0	0	0	0	0	0	0	0	0	0	0.059
b21-376120_00384_sub	1	40.1	0	0	0	0	0	0	0	0	0	0	0	0	0	0	0	0	0	0	0	0	0	0.254	0	0	0	0.565	0	0	0	0	0	0	0	0	0	0	0	0	0	0	0	0	0	0	0	0	0
b21-376120_00385_sub	0.96	39.6	0	0	0	0	0	0	0	0	0	0	0	0	0.011	0	0	0	0	0	0	0	0	0	0	0	0	0.917	0	0	0	0.001	0	0	0	0	0	0	0	0	0	0	0	0	0	0	0	0	0
b21-376120_00386_sub	1.06	39.3	0	0	0	0	0	0	0	0	0	0	0	0	0.029	0	0	0	0	0	0	0	0	0	0	0	0	0.932	0	0	0	0	0	0	0	0	0	0	0	0	0	0	0	0	0	0	0	0	0
b21-376120_00387_sub	0.98	39.4	0	0	0	0	0	0	0	0	0	0	0	0	0.018	0	0	0	0	0.026	0	0	0	0.096	0	0	0	0.735	0.124	0	0	0	0	0	0	0	0	0	0	0	0	0	0	0	0	0	0	0	0
b21-376120_00388_sub	1.01	39	0	0	0	0	0	0	0	0	0	0	0	0	0.084	0	0	0	0	0	0	0	0	0.107	0	0	0	0.759	0.018	0	0	0	0	0.004	0	0	0	0	0	0	0	0	0	0	0	0	0	0	0
b21-376120_00389_sub	1.02	39.2	0	0	0	0	0	0	0	0	0	0	0	0	0.128	0	0	0	0.001	0	0	0	0	0	0	0	0	0.806	0	0	0	0.065	0	0	0	0	0	0	0	0	0	0	0	0	0	0	0	0	0
b21-376120_00390_sub	0.94	38.6	0	0	0	0	0	0	0	0	0	0	0	0	0.037	0	0	0	0.007	0.144	0	0	0	0.036	0	0	0	0.776	0	0	0	0	0	0	0	0	0	0	0	0	0	0	0	0	0	0	0	0	0
b21-376120_00391_sub	0.95	38.7	0	0	0	0	0	0	0	0	0	0	0	0	0.121	0	0	0	0	0	0	0	0.086	0	0	0	0	0.786	0	0	0	0	0	0	0	0	0	0	0	0	0	0	0	0	0	0	0	0	0
b21-376120_00392_sub	1.03	38.7	0	0	0	0	0	0	0	0	0	0	0	0	0.198	0	0	0	0	0	0	0	0	0.007	0	0	0	0.758	0	0	0	0.037	0	0	0	0	0	0	0	0	0	0	0	0	0	0	0	0	0
b21-376120_00393_sub	0.96	38.5	0	0	0	0	0	0	0	0	0	0	0	0	0.115	0	0	0	0	0.113	0	0	0.018	0	0	0.059	0	0.696	0	0	0	0	0	0	0	0	0	0	0	0	0	0	0	0	0	0	0	0	0
b21-376120_00394_sub	1.01	38.6	0	0	0	0	0	0	0	0.064	0	0	0	0	0.071	0	0	0	0	0.128	0	0	0	0	0	0.067	0	0.634	0	0	0	0.035	0	0	0	0	0	0	0	0	0	0	0	0	0	0	0	0	0
b21-376120_00395_sub	1.02	38.3	0	0	0	0	0	0	0	0.029	0	0	0	0	0.242	0	0	0	0	0.03	0	0	0	0	0	0	0	0.664	0	0	0	0.034	0	0	0	0	0	0	0	0	0	0	0	0	0	0	0	0	0
b21-376120_00396_sub	0.94	37.9	0	0	0	0	0	0	0	0	0	0	0	0	0.262	0	0	0	0.011	0.042	0	0	0	0	0	0.103	0	0.582	0	0	0	0	0	0	0	0	0	0	0	0	0	0	0	0	0	0	0	0	0
b21-376120_00397_sub	1.01	37.7	0	0	0	0	0	0	0	0	0	0	0	0	0.339	0	0	0	0	0	0	0	0.053	0	0	0.083	0	0.525	0	0	0	0	0	0	0	0	0	0	0	0	0	0	0	0	0	0	0	0	0
b21-376120_00398_sub	1.04	37.5	0	0	0	0	0	0	0	0	0	0	0	0	0.258	0	0	0	0.089	0.081	0	0	0	0	0	0.038	0	0.535	0	0	0	0	0	0	0	0	0	0	0	0	0	0	0	0	0	0	0	0	0
b21-376120_00399_sub	1.02	37.4	0	0	0	0	0	0	0	0	0	0	0	0	0.092	0	0	0	0	0.272	0	0	0	0.215	0	0.331	0	0.091	0	0	0	0	0	0	0	0	0	0	0	0	0	0	0	0	0	0	0	0	0
b21-376120_00400_sub	1.01	37.5	0	0	0	0	0	0	0	0.164	0	0	0	0	0.11	0	0	0	0	0.157	0	0	0	0	0	0.021	0	0.547	0	0	0	0	0	0	0	0	0	0	0	0	0	0	0	0	0	0	0	0	0
b21-376120_00401_sub	0.99	37.1	0.004	0	0	0	0	0	0	0.217	0	0	0	0	0.198	0	0	0	0	0	0	0	0	0.038	0	0	0	0.536	0	0	0	0	0	0	0	0	0	0	0	0	0	0	0	0	0	0	0	0	0
b21-376120_00402_sub	1.08	36.7	0	0	0	0	0	0	0	0.028	0	0	0	0	0.12	0	0	0	0	0	0.161	0	0.376	0.29	0.026	0	0	0	0	0	0	0	0	0	0	0	0	0	0	0	0	0	0	0	0	0	0	0	0
b21-376120_00403_sub	0.99	36.8	0	0	0	0	0	0	0	0	0	0	0	0	0.343	0	0	0	0	0.092	0	0	0	0.084	0	0.48	0	0.001	0	0	0	0	0	0	0	0	0	0	0	0	0	0	0	0	0	0	0	0	0
b21-376120_00404_sub	0.96	36.4	0	0	0	0	0	0	0	0.069	0	0	0	0	0.084	0	0	0	0.091	0.324	0	0	0	0.205	0	0.227	0	0	0	0	0	0	0	0	0	0	0	0	0	0	0	0	0	0	0	0	0	0	0
b21-376120_00405_sub	0.96	36.1	0	0	0	0	0	0	0	0.244	0	0	0	0	0	0	0	0	0	0.149	0	0	0.174	0.433	0	0	0	0	0	0	0	0	0	0	0	0	0	0	0	0	0	0	0	0	0	0	0	0	0
b21-376120_00406_sub	0.99	36.3	0	0	0	0	0	0	0	0.222	0	0	0	0	0	0	0	0	0	0.297	0	0	0	0.238	0	0.211	0	0.033	0	0	0	0	0	0	0	0	0	0	0	0	0	0	0	0	0	0	0	0	0
b21-376120_00407_sub	1.02	36.1	0	0	0	0	0	0	0	0.197	0	0	0	0	0.105	0	0	0	0	0.244	0	0	0	0.196	0	0.258	0	0	0	0	0	0	0	0	0	0	0	0	0	0	0	0	0	0	0	0	0	0	0
b21-376120_00408_sub	0.96	35.8	0	0	0	0	0	0	0	0.172	0	0	0	0	0.398	0	0	0	0.054	0	0.001	0	0	0.094	0	0	0	0.259	0	0	0	0	0	0	0	0	0	0	0	0	0	0	0	0	0	0	0	0.022	0
b21-376120_00409_sub	1.02	35.3	0	0	0	0	0	0	0	0.052	0	0	0	0	0.102	0	0	0	0.283	0.446	0	0	0	0.078	0	0.04	0	0	0	0	0	0	0	0	0	0	0	0	0	0	0	0	0	0	0	0	0	0	0
b21-376120_00410_sub	0.92	35.2	0	0	0	0	0	0	0	0.255	0	0	0	0	0.259	0	0	0	0	0.086	0	0	0	0.155	0	0.245	0	0	0	0	0	0	0	0	0	0	0	0	0	0	0	0	0	0	0	0	0	0	0
b21-376120_00411_sub	0.97	34.4	0	0	0	0	0	0	0	0.107	0	0	0	0	0.142	0	0	0	0.352	0.333	0	0	0	0.066	0	0	0	0	0	0	0	0	0	0	0	0	0	0	0	0	0	0	0	0	0	0	0	0	0
b21-376120_00412_sub	1	34.6	0	0	0	0	0	0	0	0.079	0	0	0	0.087	0	0	0	0	0.303	0.508	0	0.023	0	0	0	0	0	0	0	0	0	0	0	0	0	0	0	0	0	0	0	0	0	0	0	0	0	0	0
b21-376120_00413_sub	1.01	34.1	0	0	0	0	0	0	0	0.264	0	0	0	0	0.294	0	0	0	0	0.148	0	0.205	0	0.089	0	0	0	0	0	0	0	0	0	0	0	0	0	0	0	0	0	0	0	0	0	0	0	0	0
b21-376120_00414_sub	0.99	34.4	0	0	0	0	0	0	0	0.227	0	0	0.097	0	0.16	0.145	0	0	0	0	0.045	0	0.187	0.139	0	0	0	0	0	0	0	0	0	0	0	0	0	0	0	0	0	0	0	0	0	0	0	0	0
b21-376120_00415_sub	0.96	33.7	0	0	0	0	0	0	0	0.202	0	0	0	0	0.306	0	0	0.136	0	0.26	0	0.04	0	0.056	0	0	0	0	0	0	0	0	0	0	0	0	0	0	0	0	0	0	0	0	0	0	0	0	0
b21-376120_00416_sub	0.97	33.4	0	0	0	0	0	0	0	0	0	0	0	0.11	0.17	0	0	0.023	0	0.305	0	0	0	0.063	0	0	0	0	0	0	0	0	0	0	0	0.329	0	0	0	0	0	0	0	0	0	0	0	0	0
b21-376120_00417_sub	0.97	33.5	0	0	0.089	0	0	0	0	0.185	0	0	0	0	0.261	0.125	0	0.157	0	0	0	0	0	0.081	0.102	0	0	0	0	0	0	0	0	0	0	0	0	0	0	0	0	0	0	0	0	0	0	0	0
b21-376120_00418_sub	1.05	33.1	0	0	0.067	0	0	0	0	0	0	0	0	0.136	0.28	0	0	0	0	0.078	0	0	0	0.06	0	0	0	0	0	0	0	0	0	0	0	0	0	0.371	0	0	0.008	0	0	0	0	0	0	0	0
b21-376120_00419_sub	0.94	32.6	0	0	0.02	0	0	0	0	0.44	0	0	0	0	0.164	0.142	0	0	0	0.058	0	0	0	0.169	0	0	0	0	0	0	0	0	0	0	0	0	0	0	0	0	0.006	0	0	0	0	0	0	0	0
[truncated: 3 more columns]

## Sheet: SEC-SAXS frames 421-521
Individual scattering curves	χ2	<Rg>	01_L.pdb	02_L_P.pdb	02_LL.pdb	02_S_L.pdb	03_L_PN.pdb	03_LL_P.pdb	03_NS_L.pdb	03_S_LL.pdb	04_L_PS_L.pdb	04_LL_PN.pdb	04_NS_LL.pdb	04_S_LL_P.pdb	05_L_PS_LL.pdb	05_LL_PS_L.pdb	05_NS_LL_P.pdb	05_S_LL_PN.pdb	06_L_PS_LL_P.pdb	06_LL_PS_LL.pdb	06_NS_LL_PN.pdb	07_LL_PS_LL_P.pdb	07_S_LL_PS_LL.pdb	08_LL_PS_LL_PN.pdb	08_NS_LL_PS_LL.pdb	08_S_LL_PS_LL_P.pdb	09_NS_LL_PS_LL_P.pdb	09_S_LL_PS_LL_PN.pdb	10_LL_PS_LL_PS_LL.pdb	10_NS_LL_PS_LL_PN.pdb	11_LL_PS_LL_PS_LL_P.pdb	11_S_LL_PS_LL_PS_LL.pdb	12_LL_PS_LL_PS_LL_PN.pdb	12_NS_LL_PS_LL_PS_LL.pdb	P04_L_PP_L.pdb	P04_LL_PN.pdb	P04_P_LL_P.pdb	P05_LL_PP_L.pdb	P05_NP_LL_P.pdb	P06_L_PP_LL_P.pdb	P06_LL_PP_LL.pdb	P06_NP_LL_PN.pdb	P07_LL_PP_LL_P.pdb	P08_LL_PP_LL_PN.pdb	P08_P_LL_PP_LL_P.pdb	P09_NP_LL_PP_LL_P.pdb	P10_L_PP_LL_PP_LL_P.pdb	P10_LL_PP_LL_PP_LL.pdb	P10_NP_LL_PP_LL_PN.pdb
b21-376120_00421_sub	0.97	31.8	0	0.119	0.033	0	0	0	0	0.028	0	0	0	0	0.208	0.339	0	0.274	0	0	0	0	0	0	0	0	0	0	0	0	0	0	0	0	0	0	0	0	0	0	0	0	0	0	0	0	0	0	0
b21-376120_00422_sub	0.98	31.4	0	0.076	0	0	0	0	0	0.139	0	0	0.025	0	0.241	0.255	0	0.179	0	0	0	0	0	0	0	0	0	0	0	0	0	0	0	0	0	0.085	0	0	0	0	0	0	0	0	0	0	0	0	0
b21-376120_00423_sub	1.03	30.9	0	0.31	0	0	0	0	0	0.12	0	0	0	0.148	0.082	0	0	0.146	0	0	0	0	0	0.194	0	0	0	0	0	0	0	0	0	0	0	0	0	0	0	0	0	0	0	0	0	0	0	0	0
b21-376120_00424_sub	0.92	31.7	0	0	0	0	0.051	0	0	0.117	0	0.379	0.349	0	0	0	0	0.005	0	0	0	0	0	0	0.087	0	0	0	0	0	0	0	0	0.012	0	0	0	0	0	0	0	0	0	0	0	0	0	0	0
b21-376120_00425_sub	0.96	31.1	0	0.24	0.03	0	0	0	0	0.036	0	0	0.024	0	0.163	0	0	0.368	0	0	0	0	0	0	0	0	0	0	0	0	0	0	0	0	0	0	0	0	0	0	0.139	0	0	0	0	0	0	0	0
b21-376120_00426_sub	1	30.5	0	0.155	0.092	0	0	0	0	0.1	0	0	0	0	0.183	0.085	0	0.332	0	0	0	0	0	0	0	0	0	0	0	0	0	0	0	0	0	0	0	0	0	0	0.052	0	0	0	0	0	0	0	0
b21-376120_00427_sub	0.99	30.2	0	0.23	0.066	0	0	0	0	0.034	0	0	0	0	0.126	0.115	0	0.398	0	0	0	0	0	0	0	0	0	0	0	0	0	0	0	0	0	0	0	0	0	0	0.031	0	0	0	0	0	0	0	0
b21-376120_00428_sub	1.05	29.9	0	0.186	0.08	0	0	0	0	0.049	0	0	0	0	0.137	0	0	0.342	0	0	0	0	0	0	0	0	0	0	0	0	0	0	0	0	0	0.145	0	0	0	0	0.062	0	0	0	0	0	0	0	0
b21-376120_00429_sub	1	30	0	0.231	0.087	0	0	0	0	0.034	0	0	0	0	0.125	0.067	0	0.414	0	0	0	0	0	0	0	0	0	0	0	0	0	0	0	0	0	0	0	0	0	0	0.041	0	0	0	0	0	0	0	0
b21-376120_00430_sub	1.03	29.9	0	0.171	0	0	0	0	0	0.156	0	0	0	0	0.115	0.055	0	0.219	0	0	0	0	0	0	0	0	0	0	0	0	0	0	0	0	0	0.232	0	0	0	0	0.052	0	0	0	0	0	0	0	0
b21-376120_00431_sub	1.02	30	0	0.271	0.091	0	0	0	0	0.003	0	0	0	0	0.1	0	0	0.45	0	0	0	0	0	0	0	0	0	0	0	0	0	0	0	0	0	0	0	0	0	0	0.084	0	0	0	0	0	0	0	0
b21-376120_00432_sub	0.98	29.9	0	0.252	0.079	0	0	0	0	0	0	0	0	0	0.079	0	0	0.391	0	0	0	0	0	0	0	0	0	0	0	0	0	0	0	0	0	0.112	0	0	0	0	0.086	0	0	0	0	0	0	0	0
b21-376120_00433_sub	1.13	29.8	0	0.221	0	0	0	0	0	0.115	0	0	0	0	0.097	0	0	0.243	0	0	0	0	0	0	0	0	0	0	0	0	0	0	0	0	0	0.243	0	0	0	0	0.081	0	0	0	0	0	0	0	0
b21-376120_00434_sub	1.14	29.7	0	0.263	0.094	0	0	0	0	0	0	0	0	0	0.084	0	0	0.406	0	0	0	0	0	0	0	0	0	0	0	0	0	0	0	0	0	0.08	0	0	0	0	0.074	0	0	0	0	0	0	0	0
b21-376120_00435_sub	1.1	29.7	0	0.269	0.109	0	0	0	0	0	0	0	0	0	0.082	0	0	0.423	0	0	0	0	0	0	0	0	0	0	0	0	0	0	0	0	0	0.036	0	0	0	0	0.08	0	0	0	0	0	0	0	0
b21-376120_00436_sub	1.15	29.7	0	0.273	0.126	0	0	0	0	0.001	0	0	0	0	0.082	0	0	0.438	0	0	0	0	0	0	0	0	0	0	0	0	0	0	0	0	0	0	0	0	0	0	0.08	0	0	0	0	0	0	0	0
b21-376120_00437_sub	1.17	29.6	0	0.298	0.084	0	0	0	0	0	0	0	0	0	0.06	0	0	0.4	0	0	0	0	0	0	0	0	0	0	0	0	0	0	0	0	0	0.075	0	0	0	0	0.084	0	0	0	0	0	0	0	0
b21-376120_00438_sub	1.28	29.6	0	0.3	0.093	0	0	0	0	0	0	0	0	0	0.069	0	0	0.4	0	0	0	0	0	0	0	0	0	0	0	0	0	0	0	0	0	0.059	0	0	0	0	0.078	0	0	0	0	0	0	0	0
b21-376120_00439_sub	1.25	29.6	0	0.323	0.076	0	0	0	0	0	0	0	0	0	0.044	0	0	0.401	0	0	0	0	0	0	0	0	0	0	0	0	0	0	0	0	0	0.064	0	0	0	0	0.092	0	0	0	0	0	0	0	0
b21-376120_00440_sub	1.37	29.6	0	0.307	0.115	0	0	0	0	0	0	0	0	0	0.071	0	0	0.403	0	0	0	0	0	0	0	0	0	0	0	0	0	0	0	0	0	0.02	0	0	0	0	0.083	0	0	0	0	0	0	0	0
b21-376120_00441_sub	1.35	29.4	0	0.301	0.132	0	0	0	0	0	0	0	0	0	0.072	0	0	0.406	0	0	0	0	0	0	0	0	0	0	0	0	0	0	0	0	0	0.013	0	0	0	0	0.075	0	0	0	0	0	0	0	0
b21-376120_00442_sub	1.35	29.3	0	0.289	0.129	0	0	0	0	0	0	0	0	0	0.083	0	0	0.369	0	0	0	0	0	0	0	0	0	0	0	0	0	0	0	0	0	0.067	0	0	0	0	0.063	0	0	0	0	0	0	0	0
b21-376120_00443_sub	1.33	29.4	0	0.321	0.115	0	0	0	0	0	0	0	0	0	0.072	0	0	0.37	0	0	0	0	0	0	0	0	0	0	0	0	0	0	0	0	0	0.045	0	0	0	0	0.077	0	0	0	0	0	0	0	0
b21-376120_00444_sub	1.41	29.3	0	0.316	0.122	0	0	0	0	0	0	0	0.003	0	0.051	0	0	0.355	0	0	0	0	0	0	0	0	0	0	0	0	0	0	0	0	0	0.07	0	0	0	0	0.082	0	0	0	0	0	0	0	0
b21-376120_00445_sub	1.37	29.2	0	0.283	0.061	0	0	0	0	0.097	0	0	0	0	0.086	0	0	0.207	0	0	0	0	0	0	0	0	0	0	0	0	0	0	0	0	0	0.191	0	0	0	0	0.074	0	0	0	0	0	0	0	0
b21-376120_00446_sub	1.33	29.4	0	0.346	0.125	0	0	0	0	0	0	0	0	0	0.056	0	0	0.334	0	0	0	0	0	0	0	0	0	0	0	0	0	0	0	0.003	0	0.057	0	0	0	0	0.078	0	0	0	0	0	0	0	0
b21-376120_00447_sub	1.45	29.1	0	0.348	0.13	0	0	0	0	0	0	0	0	0	0.074	0	0	0.313	0	0	0	0	0	0	0	0	0	0	0	0	0	0	0	0	0	0.063	0	0	0	0	0.072	0	0	0	0	0	0	0	0
b21-376120_00448_sub	1.35	29	0	0.342	0.143	0	0	0	0	0	0	0	0.05	0	0.049	0	0	0.287	0	0	0	0	0	0	0	0	0	0	0	0	0	0	0	0	0	0.047	0	0	0	0	0.08	0	0	0	0	0	0	0	0
b21-376120_00449_sub	1.41	28.9	0	0.328	0.155	0	0	0	0	0	0	0	0.075	0	0.046	0	0	0.261	0	0	0	0	0	0	0	0	0	0	0	0	0	0	0	0	0	0.064	0	0	0	0	0.071	0	0	0	0	0	0	0	0
b21-376120_00450_sub	1.36	28.7	0	0.35	0.173	0	0	0	0	0	0	0	0	0	0.08	0	0	0.304	0	0	0	0	0	0	0	0	0	0	0	0	0	0	0	0	0	0.038	0	0	0	0	0.056	0	0	0	0	0	0	0	0
b21-376120_00451_sub	1.26	28.8	0	0.345	0.171	0	0	0	0	0	0	0	0.013	0	0.07	0	0	0.28	0	0	0	0	0	0	0	0	0	0	0	0	0	0	0	0	0	0.056	0	0	0	0	0.066	0	0	0	0	0	0	0	0
b21-376120_00452_sub	1.41	28.8	0	0.341	0.177	0	0	0	0	0	0	0	0.043	0	0.066	0	0	0.274	0	0	0	0	0	0	0	0	0	0	0	0	0	0	0	0	0	0.032	0	0	0	0	0.067	0	0	0	0	0	0	0	0
b21-376120_00453_sub	1.41	28.9	0	0.356	0.173	0	0	0	0	0	0	0	0	0	0.071	0	0	0.281	0	0	0	0	0	0	0	0	0	0	0	0	0	0	0	0	0	0.042	0	0	0	0	0.077	0	0	0	0	0	0	0	0
b21-376120_00454_sub	1.4	28.9	0	0.363	0.172	0	0	0	0	0	0	0	0	0	0.081	0	0	0.285	0	0	0	0	0	0	0	0	0	0	0	0	0	0	0	0	0	0.028	0	0	0	0	0.071	0	0	0	0	0	0	0	0
b21-376120_00455_sub	1.39	28.8	0	0.361	0.178	0	0	0	0	0	0	0	0	0	0.079	0	0	0.289	0	0	0	0	0	0	0	0	0	0	0	0	0	0	0	0	0	0.023	0	0	0	0	0.069	0	0	0	0	0	0	0	0
b21-376120_00456_sub	1.47	28.7	0	0.362	0.16	0	0	0	0	0	0	0	0	0	0.07	0	0	0.258	0	0	0	0	0	0	0	0	0	0	0	0	0	0	0	0	0	0.081	0	0	0	0	0.069	0	0	0	0	0	0	0	0
b21-376120_00457_sub	1.3	28.8	0	0.363	0.173	0	0	0	0	0	0	0	0	0	0.075	0	0	0.257	0	0	0	0	0	0	0	0	0	0	0	0	0	0	0	0	0	0.056	0	0	0	0	0.076	0	0	0	0	0	0	0	0
b21-376120_00458_sub	1.3	28.8	0	0.35	0.187	0	0	0	0	0	0	0	0.05	0	0.059	0	0	0.253	0	0	0	0	0	0	0	0	0	0	0	0	0	0	0	0	0	0.023	0	0	0	0	0.078	0	0	0	0	0	0	0	0
b21-376120_00459_sub	1.33	28.6	0	0.364	0.188	0	0	0	0	0	0	0	0	0	0.081	0.028	0	0.266	0	0	0	0	0	0	0	0	0	0	0	0	0	0	0	0	0	0.024	0	0	0	0	0.049	0	0	0	0	0	0	0	0
b21-376120_00460_sub	1.31	28.7	0	0.36	0.187	0	0	0	0	0	0	0	0	0	0.088	0	0	0.234	0	0	0	0	0	0	0	0	0	0	0	0	0	0	0	0	0	0.061	0	0	0	0	0.069	0	0	0	0	0	0	0	0
b21-376120_00461_sub	1.3	28.6	0	0.366	0.188	0	0	0	0	0	0	0	0.005	0	0.09	0	0	0.23	0	0	0	0	0	0	0	0	0	0	0	0	0	0	0	0	0	0.056	0	0	0	0	0.063	0	0	0	0	0	0	0	0
b21-376120_00462_sub	1.3	28.7	0	0.386	0.184	0	0	0	0	0	0	0	0	0	0.08	0	0	0.23	0	0	0	0	0	0	0	0	0	0	0	0	0	0	0	0	0	0.045	0	0	0	0	0.074	0	0	0	0	0	0	0	0
b21-376120_00463_sub	1.28	28.7	0	0.349	0.188	0	0	0	0	0	0	0	0.132	0	0.028	0	0	0.163	0	0	0	0	0	0	0	0	0	0	0	0	0	0	0	0	0	0.054	0	0	0	0	0.086	0	0	0	0	0	0	0	0
b21-376120_00464_sub	1.23	28.6	0	0.328	0.211	0	0	0	0	0	0	0	0.138	0	0.034	0	0	0.144	0	0	0	0	0	0	0	0	0	0	0	0	0	0	0	0.004	0	0.079	0	0	0	0	0.061	0	0	0	0	0	0	0	0
b21-376120_00465_sub	1.21	28.4	0	0.391	0.2	0	0	0	0	0	0	0	0	0	0.094	0	0	0.194	0	0	0	0	0	0	0	0	0	0	0	0	0	0	0	0	0	0.056	0	0	0	0	0.066	0	0	0	0	0	0	0	0
b21-376120_00466_sub	1.2	28.3	0	0.38	0.219	0	0	0	0	0	0	0	0	0	0.089	0	0	0.177	0	0	0	0	0	0	0	0	0	0	0	0	0	0	0	0	0	0.072	0	0	0	0	0.063	0	0	0	0	0	0	0	0
b21-376120_00467_sub	1.23	28.3	0	0.396	0.207	0	0	0	0	0	0	0	0	0	0.082	0	0	0.157	0	0	0	0	0	0	0	0	0	0	0	0	0	0	0	0	0	0.091	0	0	0	0	0.067	0	0	0	0	0	0	0	0
b21-376120_00468_sub	1.23	28.2	0	0.399	0.217	0	0	0	0	0	0	0	0	0	0.098	0.003	0	0.152	0	0	0	0	0	0	0	0	0	0	0	0	0	0	0	0	0	0.073	0	0	0	0	0.059	0	0	0	0	0	0	0	0
b21-376120_00469_sub	1.14	28.1	0	0.376	0.268	0	0	0	0	0	0	0	0	0	0.103	0	0	0.154	0	0	0	0	0	0	0	0	0	0	0	0	0	0	0	0	0	0.041	0	0	0	0	0.058	0	0	0	0	0	0	0	0
b21-376120_00470_sub	1.14	27.9	0	0.387	0.222	0	0	0	0	0	0	0	0.044	0	0.076	0	0	0.083	0	0	0	0	0	0	0	0	0	0	0	0	0	0	0	0	0	0.13	0	0	0	0	0.058	0	0	0	0	0	0	0	0
b21-376120_00471_sub	1.14	27.7	0	0.379	0.245	0	0	0	0	0	0	0	0	0	0.092	0	0	0.075	0	0	0	0	0	0	0	0	0	0	0	0	0	0	0	0	0	0.16	0	0	0	0	0.048	0	0	0	0	0	0	0	0
b21-376120_00472_sub	1.13	27.5	0	0.399	0.236	0	0	0	0	0	0	0	0	0	0.088	0	0	0.062	0	0	0	0	0	0	0	0	0	0	0	0	0	0	0	0	0	0.168	0	0	0	0	0.047	0	0	0	0	0	0	0	0
b21-376120_00473_sub	1.08	27.3	0	0.377	0.283	0	0	0	0	0	0	0	0	0	0.126	0	0	0.074	0	0	0	0	0	0	0	0	0	0	0	0	0	0	0	0	0	0.116	0	0	0	0	0.024	0	0	0	0	0	0	0	0
b21-376120_00474_sub	1.11	27.4	0	0.396	0.259	0	0	0	0	0	0	0	0	0	0.105	0	0	0.027	0	0	0	0	0	0	0	0	0	0	0	0	0	0	0	0	0	0.171	0	0	0	0	0.042	0	0	0	0	0	0	0	0
b21-376120_00475_sub	1.1	26.9	0	0.412	0.235	0	0	0	0	0	0	0	0	0	0.089	0.056	0	0	0	0	0	0	0	0	0	0	0	0	0	0	0	0	0	0	0	0.204	0	0	0	0	0.003	0	0	0	0	0	0	0	0
b21-376120_00476_sub	1.08	27	0	0.377	0.296	0	0	0	0	0	0	0	0.015	0	0.086	0.001	0	0	0	0	0	0	0	0	0.02	0	0	0	0	0	0	0	0	0	0	0.205	0	0	0	0	0	0	0	0	0	0	0	0	0
b21-376120_00477_sub	1.17	26.7	0	0.373	0.318	0	0	0	0	0	0	0	0	0	0.119	0	0	0	0	0	0	0	0	0	0	0	0	0	0	0	0	0	0	0	0	0.168	0	0	0	0	0.022	0	0	0	0	0	0	0	0
b21-376120_00478_sub	1.13	26.9	0.007	0.506	0.299	0	0	0	0	0	0	0	0	0	0.009	0	0	0	0	0	0.124	0	0	0.006	0	0	0	0	0	0	0	0	0	0	0	0	0	0	0	0	0.046	0	0	0	0	0	0	0	0
b21-376120_00479_sub	1.14	26.6	0	0.419	0.33	0	0	0	0	0	0	0	0	0	0.08	0.011	0	0	0	0	0	0	0	0.024	0	0	0	0	0	0	0	0	0	0	0	0.123	0	0	0	0	0.014	0	0	0	0	0	0	0	0
b21-376120_00480_sub	1.08	26.6	0.018	0.472	0.321	0	0	0	0	0	0	0	0	0	0.055	0	0	0	0	0	0.102	0	0	0	0	0	0	0	0	0	0	0	0	0	0	0	0	0	0	0	0.032	0	0	0	0	0	0	0	0
b21-376120_00481_sub	1.07	26.4	0.005	0.466	0.335	0	0	0	0	0	0	0	0	0	0.048	0	0	0	0	0	0	0	0	0.055	0	0	0	0	0	0	0	0	0	0	0	0.092	0	0	0	0	0	0	0	0	0	0	0	0	0
b21-376120_00482_sub	1.02	26.5	0.031	0.455	0.333	0	0	0	0	0	0	0	0	0	0.068	0	0	0	0	0	0.075	0	0	0	0	0	0	0	0	0	0	0	0	0	0	0	0	0	0	0	0.038	0	0	0	0	0	0	0	0
b21-376120_00483_sub	1.1	26.1	0.045	0.447	0.331	0	0	0	0	0	0	0	0	0	0.079	0	0	0	0	0	0.079	0	0	0	0	0	0	0	0	0	0	0	0	0	0	0.004	0	0	0	0	0.016	0	0	0	0	0	0	0	0
b21-376120_00484_sub	1.05	25.9	0.045	0.51	0.294	0	0	0	0	0	0	0	0	0	0.06	0	0	0	0	0	0.064	0	0	0.027	0	0	0	0	0	0	0	0	0	0	0	0	0	0	0	0	0	0	0	0	0	0	0	0	0
b21-376120_00485_sub	1.04	26.1	0.036	0.483	0.345	0	0	0	0	0	0	0	0	0	0.056	0	0	0	0	0	0.035	0	0	0.045	0	0	0	0	0	0	0	0	0	0	0	0	0	0	0	0	0	0	0	0	0	0	0	0	0
b21-376120_00486_sub	1.06	25.8	0.075	0.453	0.271	0	0	0	0	0	0	0	0	0	0.101	0	0	0	0	0	0	0	0	0.021	0	0	0	0	0	0	0	0	0	0	0	0.08	0	0	0	0	0	0	0	0	0	0	0	0	0
b21-376120_00487_sub	1	26	0.076	0.527	0.236	0	0	0	0	0	0	0	0	0	0.05	0	0	0	0	0	0	0	0	0.052	0	0	0	0	0	0	0	0	0	0	0	0.058	0	0	0	0	0	0	0	0	0	0	0	0	0
b21-376120_00488_sub	1.04	25.8	0.047	0.422	0.385	0	0	0	0	0	0	0	0	0	0.118	0	0	0	0	0	0	0	0	0.028	0	0	0	0	0	0	0	0	0	0	0	0	0	0	0	0	0	0	0	0	0	0	0	0	0
b21-376120_00489_sub	1.08	25.7	0.103	0.52	0.226	0	0	0	0	0	0	0	0	0	0.077	0	0	0	0	0	0.066	0	0	0	0	0	0	0	0	0.009	0	0	0	0	0	0	0	0	0	0	0	0	0	0	0	0	0	0	0
b21-376120_00490_sub	1	25.6	0.108	0.509	0.207	0	0	0	0	0	0	0	0	0	0.071	0	0	0	0	0	0	0	0	0.032	0	0	0	0	0	0	0	0	0	0	0	0.073	0	0	0	0	0	0	0	0	0	0	0	0	0
b21-376120_00491_sub	1.08	25.6	0.119	0.513	0.215	0	0	0	0	0	0	0	0	0	0.073	0	0	0	0	0	0.061	0	0	0	0	0	0	0	0	0	0	0	0	0	0	0	0	0	0	0	0.019	0	0	0	0	0	0	0	0
b21-376120_00492_sub	1.01	25.8	0.092	0.529	0.255	0	0	0	0	0	0	0	0	0	0.056	0	0	0	0	0	0	0	0	0.053	0	0	0	0	0	0	0	0	0	0	0	0.014	0	0	0	0	0	0	0	0	0	0	0	0	0
b21-376120_00493_sub	1.06	25.4	0.125	0.412	0.304	0	0	0	0	0	0	0	0	0	0.131	0	0	0	0	0	0.026	0	0	0	0	0	0	0	0	0	0	0	0	0	0	0	0	0	0	0	0.002	0	0	0	0	0	0	0	0
b21-376120_00494_sub	1.01	25.8	0.126	0.478	0.278	0	0	0	0	0	0	0	0	0	0.045	0	0	0	0	0	0.052	0	0	0	0	0	0	0	0	0.02	0	0	0	0	0	0	0	0	0	0	0	0	0	0	0	0	0	0	0
b21-376120_00495_sub	1.05	25.7	0.129	0.46	0.246	0	0	0	0	0	0	0	0	0	0.148	0	0	0	0	0	0.006	0	0	0	0	0	0	0	0	0	0	0	0	0	0	0	0	0	0	0	0.011	0	0	0	0	0	0	0	0
b21-376120_00496_sub	0.97	25.4	0.134	0.459	0.259	0	0	0	0	0	0	0	0	0	0.099	0	0	0	0	0	0.032	0	0	0	0	0	0	0	0	0	0	0	0	0	0	0	0	0	0	0	0.016	0	0	0	0	0	0	0	0
b21-376120_00497_sub	0.97	25	0.137	0.452	0.266	0	0	0	0	0	0	0	0	0	0.116	0	0	0	0	0	0.028	0	0	0	0	0	0	0	0	0	0	0	0	0	0	0	0	0	0	0	0	0	0	0	0	0	0	0	0
b21-376120_00498_sub	1.01	25.7	0.132	0.425	0.293	0	0	0	0	0	0	0	0	0	0.094	0.031	0	0	0	0.022	0	0	0	0.003	0	0	0	0	0	0	0	0	0	0	0	0	0	0	0	0	0	0	0	0	0	0	0	0	0
b21-376120_00499_sub	1.04	25	0.135	0.347	0.379	0	0	0	0	0	0	0	0	0	0.111	0.01	0	0	0	0	0.019	0	0	0	0	0	0	0	0	0	0	0	0	0	0	0	0	0	0	0	0	0	0	0	0	0	0	0	0
b21-376120_00500_sub	1.01	25.1	0.194	0.492	0.175	0	0	0	0	0	0	0	0	0	0.058	0	0	0	0	0	0.067	0	0	0	0	0	0	0	0	0	0	0	0	0	0	0	0	0	0	0	0.014	0	0	0	0	0	0	0	0
b21-376120_00501_sub	1.05	25.1	0.139	0.411	0.327	0	0	0	0	0	0	0	0	0	0.1	0	0	0	0	0	0.003	0	0	0.02	0	0	0	0	0	0	0	0	0	0	0	0	0	0	0	0	0	0	0	0	0	0	0	0	0
b21-376120_00502_sub	1.02	25.2	0.139	0.41	0.329	0	0	0	0	0	0	0	0	0	0.095	0	0	0	0	0	0.001	0	0	0.026	0	0	0	0	0	0	0	0	0	0	0	0	0	0	0	0	0	0	0	0	0	0	0	0	0
b21-376120_00503_sub	1.01	25.4	0.146	0.328	0.387	0	0	0	0	0	0	0	0	0	0.112	0	0	0	0	0.027	0	0	0	0	0	0	0	0	0	0	0	0	0	0	0	0	0	0	0	0	0	0	0	0	0	0	0	0	0
b21-376120_00504_sub	1.02	24.9	0.15	0.3	0.413	0	0	0	0	0	0	0	0	0	0.131	0	0	0	0	0	0.005	0	0	0	0	0	0	0	0	0	0	0	0	0	0	0	0	0	0	0	0	0	0	0	0	0	0	0	0
b21-376120_00505_sub	0.97	25.4	0.168	0.323	0.373	0	0	0	0	0	0	0	0	0	0.128	0	0	0	0	0	0	0	0	0	0	0	0	0	0.007	0	0	0	0	0	0	0	0	0	0	0	0	0	0	0	0	0	0	0	0
b21-376120_00506_sub	1.02	24.9	0.157	0.25	0.455	0	0	0	0	0	0	0	0.009	0	0.129	0	0	0	0	0	0	0	0	0	0	0	0	0	0	0	0	0	0	0	0	0	0	0	0	0	0	0	0	0	0	0	0	0	0
b21-376120_00507_sub	1.02	25.8	0.205	0.365	0.308	0	0	0	0	0	0	0	0	0	0.095	0	0	0	0	0	0	0	0	0.016	0	0	0	0	0	0.012	0	0	0	0	0	0	0	0	0	0	0	0	0	0	0	0	0	0	0
b21-376120_00508_sub	0.98	24.8	0.19	0.281	0.4	0	0	0	0	0	0	0	0	0	0.09	0	0	0	0	0	0.04	0	0	0	0	0	0	0	0	0	0	0	0	0	0	0	0	0	0	0	0	0	0	0	0	0	0	0	0
b21-376120_00509_sub	1.02	24.9	0.181	0.259	0.422	0	0	0	0	0	0	0	0	0	0.138	0	0	0	0	0	0	0	0	0	0	0	0	0	0	0	0	0	0	0	0	0	0	0	0	0	0	0	0	0	0	0	0	0	0
b21-376120_00510_sub	1.05	25.7	0.193	0.189	0.491	0	0	0	0	0	0	0	0	0	0.115	0	0	0	0	0	0	0	0	0	0	0	0	0	0.011	0	0	0	0	0	0	0	0	0	0	0	0	0	0	0	0	0	0	0	0
b21-376120_00511_sub	1.04	24.9	0.288	0.348	0.171	0	0	0	0	0	0	0	0	0	0.105	0	0	0	0	0	0	0	0	0	0	0	0	0	0	0	0	0	0	0	0	0.088	0	0	0	0	0	0	0	0	0	0	0	0	0
b21-376120_00512_sub	0.96	25	0.16	0.113	0.611	0	0	0	0	0	0	0	0	0	0.11	0	0	0	0	0	0	0	0	0	0	0	0	0	0.005	0	0	0	0	0	0	0	0	0	0	0	0	0	0	0	0	0	0	0	0
b21-376120_00513_sub	0.92	24.6	0.214	0.141	0.524	0	0	0	0	0	0	0	0	0	0.099	0	0	0	0	0	0.022	0	0	0	0	0	0	0	0	0	0	0	0	0	0	0	0	0	0	0	0	0	0	0	0	0	0	0	0
b21-376120_00514_sub	1.03	24.7	0.211	0.06	0.605	0	0	0	0	0	0	0	0	0	0.123	0	0	0	0	0	0	0	0	0	0	0	0	0	0	0	0	0	0	0	0	0	0	0	0	0	0	0	0	0	0	0	0	0	0
b21-376120_00515_sub	0.97	24.9	0.189	0.1	0.581	0	0	0	0	0	0	0	0	0	0.13	0	0	0	0	0	0	0	0	0	0	0	0	0	0	0	0	0	0	0	0	0	0	0	0	0	0	0	0	0	0	0	0	0	0
b21-376120_00516_sub	1.02	24.9	0.23	0.088	0.549	0	0	0	0	0	0	0	0	0	0.133	0	0	0	0	0	0	0	0	0	0	0	0	0	0	0	0	0	0	0	0	0	0	0	0	0	0	0	0	0	0	0	0	0	0
b21-376120_00517_sub	1.05	25.1	0.224	0	0.671	0	0	0	0	0	0	0	0	0	0.061	0	0	0	0	0.043	0	0	0	0	0	0	0	0	0	0	0	0	0	0	0	0	0	0	0	0	0	0	0	0	0	0	0	0	0
b21-376120_00518_sub	1.01	24.7	0.198	0.006	0.675	0	0	0	0	0	0	0	0	0	0.12	0	0	0	0	0	0	0	0	0	0	0	0	0	0	0	0	0	0	0	0	0	0	0	0	0	0	0	0	0	0	0	0	0	0
b21-376120_00519_sub	1.02	25.2	0.214	0	0.687	0	0	0	0	0	0	0	0	0	0.044	0	0	0	0	0.054	0	0	0	0	0	0	0	0	0	0	0	0	0	0	0	0	0	0	0	0	0	0	0	0	0	0	0	0	0
b21-376120_00520_sub	1.1	24.2	0.242	0	0.653	0	0	0	0	0	0	0	0	0	0.099	0	0	0	0	0	0.005	0	0	0	0	0	0	0	0	0	0	0	0	0	0	0	0	0	0	0	0	0	0	0	0	0	0	0	0
b21-376120_00521_sub	1.06	24.2	0.246	0.102	0.544	0	0	0	0	0	0	0	0	0	0.108	0	0	0	0	0	0	0	0	0	0	0	0	0	0	0	0	0	0	0	0	0	0	0	0	0	0	0	0	0	0	0	0	0	0
[truncated: 3 more columns]

## Sheet: Selected intervals
Selected merged data intervals	χ2	<Rg>	01_N.pdb	02_LL.pdb	02_NN.pdb	03_LL_P.pdb	03_S_LL.pdb	04_LL_PN.pdb	04_NS_LL.pdb	04_S_LL_P.pdb	05_NS_LL_P.pdb	05_S_LL_PN.pdb	06_LL_PS_LL.pdb	06_NS_LL_PN.pdb	07_LL_PS_LL_P.pdb	07_S_LL_PS_LL.pdb	08_LL_PS_LL_PN.pdb	08_NS_LL_PS_LL.pdb	09_NS_LL_PS_LL_P.pdb	09_S_LL_PS_LL_PN.pdb	10_LL_PS_LL_PS_LL.pdb	10_NS_LL_PS_LL_PN.pdb	11_LL_PS_LL_PS_LL_P.pdb	11_S_LL_PS_LL_PS_LL.pdb	12_LL_PS_LL_PS_LL_PN.pdb	12_NS_LL_PS_LL_PS_LL.pdb	12_S_LL_PS_LL_PS_LL_P.pdb	P04_P_LL_P.pdb	P05_NP_LL_P.pdb	P05_P_LL_PN.pdb	P06_LL_PP_LL.pdb	P06_NP_LL_PN.pdb	P07_LL_PP_LL_P.pdb	P08_LL_PP_LL_PN.pdb	P08_P_LL_PP_LL_P.pdb	P09_NP_LL_PP_LL_P.pdb	P09_P_LL_PP_LL_PN.pdb	P10_LL_PP_LL_PP_LL.pdb	P10_NP_LL_PP_LL_PN.pdb	P11_LL_PP_LL_PP_LL_P.pdb	P12_LL_PP_LL_PP_LL_PN.pdb	P12_P_LL_PP_LL_PP_LL_P.pdb	Constant
First peak
Frames 355-367	2.64	43.6	0	0	0	0	0	0	0	0	0	0	0	0	0	0	0	0	0	0	0	0	0	0	0.648	0	0	0	0	0	0	0	0	0	0	0	0	0	0.352	0	0	0	0
Frames 368-378	2.32	41.5	0	0	0	0	0	0	0	0	0	0	0	0	0	0	0	0	0	0	0	0	0	0	0.187	0	0	0	0	0	0	0	0	0	0	0	0	0	0.813	0	0	0	0
Frames 379-388	1.35	39.9	0	0	0	0	0	0	0	0	0	0	0	0	0	0	0	0	0	0.841	0	0	0	0	0.088	0	0	0	0	0	0	0	0	0	0	0	0	0	0.071	0	0	0	0
Frames 389-399	1.29	38.3	0	0	0	0	0	0	0	0.042	0	0	0.234	0.039	0	0	0	0	0	0.684	0	0	0	0	0	0	0	0	0	0	0	0	0	0	0	0	0	0	0	0	0	0	0
Second peak
Frames 431-440	3.47	28.7	0	0.094	0.011	0	0	0.326	0.479	0.09	0	0	0	0	0	0	0	0	0	0	0	0	0	0	0	0	0	0	0	0	0	0	0	0	0	0	0	0	0	0	0	0	0
Frames 481-491	2.32	25.3	0.215	0.298	0.176	0	0	0	0.31	0	0	0	0	0	0	0	0	0	0	0	0	0	0	0	0	0	0	0	0	0	0	0	0	0	0	0	0	0	0	0	0	0	0
