# Supplementary material for: Structure of the human NK cell NKR-P1:LLT1 receptor:ligand complex reveals clustering in the immune synapse
Source: Nat Commun. 2022 Aug 26;13:5022. doi: 10.1038/s41467-022-32577-6 (PMC9418145; doi:10.1038/s41467-022-32577-6)
Supplement: Supplementary file 6 — Source Data [file 41467_2022_32577_MOESM6_ESM.xlsx]

## Sheet: Fig 6b
Figure 6b source data
Average CoE area [nm2]		Experimental condition				One-way ANOVA with Bonferroni correction
Analysed cell No.		NKR-P1	NKR-P1 + LLT1	NKR-P1 + LLT1 SIM
1		1454.99	5033.5	2878.8		p-value	NKR-P1	NKR-P1 + LLT1	NKR-P1 + LLT1 SIM
2		1427.63	3657.37	3078.01		NKR-P1		3.3316e-05	ns.
3		1330.21	4658.24	3548.49		NKR-P1 + LLT1			0.00433
4		1095.64	3061.71	1326.37		NKR-P1 + LLT1 SIM
5		1403.34	3900.52	2142.65
6		1156.93	2529.31	1600.35
7		1028.88	4548.99	1457.43
8		983.352	1669.02	1448.12
9		742.308	2635.29	2089.75
10		1018.75	3109.4	1818.38
11		1000	4061.84	2674.44
12		2189.78	2547.34	1722.02
13		3972.25	1591.5	1346.83
14		2452.4	1580.58	1614.75
15		2541.63	1942.31	1431.37
16		1803.26	1813.23	2274.65
17		2088.43	1129.68	1453.85
18		3319.87	1826.49	2277.9
19		4853.62	2303.79	2389.22
20		1750.15	2918.75	2282.17
21		1587.29	4423.12	1834.57
22		1550.27	2071.6	2238.32
23		1310.32	2143.81	3010.24
24		2340.98	1078.65	2267.76
25		1736.34	1715.58	2522.34
26		1928.21	2755.2	1985.71
27		1682.38	4389.21	2012.86
28		2159.26	2015.64	2177.72
29		1871.78	3023.69	2636.01
30		3034.51	2344.81	1648.78
31		1204.1	6302.51	2244.01
32		1836.29	2002.14	2057.41
33		1629.42	2057.28	1242.56
34		1797.15	1820.04	2642.06
35		2030.51	1516.97	1980.33
36		2578.66	2069.08	2086.8
37		1474.42	2126.34	3043.03
38		1665.86	2675.06	2394.58
39		1792.84	2408.9	2331.03
40		1276.53	3970.79	1452.54
41		1893.79	1833.03	1983.26
42		2079		2072.07
43		2129.93		2291.76
44		2082.58		2026.85
45		1859.71		2059.71
46				2242.41
47
48
49
50

## Sheet: Fig 6c
Figure 6c source data
CoE diameter [nm]		Experimental condition				One-way ANOVA with Bonferroni correction
Analysed cell No.		NKR-P1	NKR-P1 + LLT1	NKR-P1 + LLT1 SIM
1		38.795	63.46	44.4486		p-value	NKR-P1	NKR-P1 + LLT1	NKR-P1 + LLT1 SIM
2		37.7677	55.1614	37.0831		NKR-P1		2.64041e-05	ns.
3		36.6666	60.0637	55.0493		NKR-P1 + LLT1			0.01979
4		35.1133	51.0693	33.4725		NKR-P1 + LLT1 SIM
5		37.0973	52.9483	44.3559
6		33.8843	41.3261	37.1679
7		33.4656	48.7633	38.2012
8		32.4217	38.952	37.8574
9		28.087	48.0016	44.5047
10		33.1326	52.0393	39.9716
11		32.1142	48.6169	47.5578
12		42.1093	50.022	40.9545
13		55.9284	40.9851	36.8082
14		47.4461	40.341	40.0667
15		47.4108	43.9516	36.0498
16		34.0429	43.462	44.646
17		43.0343	35.9064	35.6698
18		52.0909	42.5084	46.2484
19		57.7353	47.4112	47.1078
20		43.1499	43.2467	46.259
21		40.5522	57.8296	37.361
22		40.7015	45.2982	42.523
23		37.8462	44.77	50.8106
24		45.3088	34.6122	43.7269
25		41.2107	42.3257	48.4572
26		43.7951	49.1863	43.8542
27		43.06	58.2538	43.6383
28		46.3662	44.9393	45.0662
29		43.3887	44.7423	47.4147
30		50.3599	46.2265	40.819
31		36.1096	47.9574	44.3527
32		41.6675	44.8625	42.4594
33		40.8425	44.7287	35.4503
34		42.3613	42.5887	48.1806
35		45.7049	39.4251	44.8357
36		46.5119	43.8873	44.893
37		34.0924	43.2821	48.7478
38		34.9214	43.8807	45.8246
39		38.7792	47.246	45.0673
40		33.5301	49.6268	38.8031
41		41.2297	42.3918	42.3836
42		43.525		41.971
43		38.7428		46.812
44		41.7924		44.6739
45		41.4663		43.8253
46				47.52
47
48
49
50

## Sheet: Fig 6e
Figure 6e source data
Average events per CoE		Experimental condition				One-way ANOVA with Bonferroni correction
Analysed cell No.		NKR-P1	NKR-P1 + LLT1	NKR-P1 + LLT1 SIM
1		14.9019	71.4849	26.3128		p-value	NKR-P1	NKR-P1 + LLT1	NKR-P1 + LLT1 SIM
2		16.6236	49.5968	27.2723		NKR-P1		1.97262e-07	ns.
3		14.2576	68.1248	42.3939		NKR-P1 + LLT1			9.36929e-07
4		22.4581	46.4797	9.42827		NKR-P1 + LLT1 SIM
5		14.391	54.5238	44.3721
6		15.2424	22.8196	20.2823
7		15.0549	49.1003	22.7339
8		11.0514	14.8359	22.2556
9		5.48077	33.2135	29.7679
10		8.9375	41.4164	18.2761
11		7.78571	42.9694	37.9569
12		21.3441	37.6393	28.6578
13		51.8106	33.72	18.8437
14		36.491	31.5594	21.9597
15		38.6573	36.6035	13.0434
16		13.048	33.2258	20.8802
17		18.2562	21.6007	15.0769
18		29.3973	35.8082	22.2391
19		61.8309	39.0187	25.7516
20		32.156	22.8247	29.0484
21		30.7288	57.0215	15.0984
22		30.5474	34.2702	29.3413
23		26.9075	37.1187	37.9458
24		42.0729	23.5958	21.6066
25		30.2617	35.4545	36.9784
26		34.3726	44.2395	20.9714
27		28.2107	61.6203	22.5393
28		34.7528	34.5187	26.2446
29		33	27.7643	26.3601
30		34.6237	35.8518	17.3387
31		24.4097	55.8324	37.4869
32		37.4356	33.5516	32.1351
33		33.1838	40.7384	13.4091
34		33.8346	31.6027	39.9254
35		36.3164	28.9066	20.7866
36		23.6677	35.5177	32.7072
37		11.2288	40.1782	48.6195
38		13.6283	34.2118	25.4772
39		15.1342	33.9012	32.4206
40		9.50694	49.0607	13.4493
41		21.9272	30.0768	19.5595
42		25.5884		22.933
43		17.7955		22.3791
44		27.341		32.9167
45		23.8722		22.4101
46				27.2062
47
48
49
50

## Sheet: Fig 6f
Figure 6f source data
Density in CoE [events/um2]		Experimental condition				One-way ANOVA with Bonferroni correction
Analysed cell No.		NKR-P1	NKR-P1 + LLT1	NKR-P1 + LLT1 SIM
1		10118.4	12412.4	8216.2		p-value	NKR-P1	NKR-P1 + LLT1	NKR-P1 + LLT1 SIM
2		11001.7	12431.2	8000.73		NKR-P1		ns.	ns.
3		10445.9	14008.5	10919.5		NKR-P1 + LLT1			0.000134564
4		19635.2	15623.9	7396.66		NKR-P1 + LLT1 SIM
5		10421.3	14611.9	20262.2
6		14068.7	7962.25	12210.4
7		14450.2	8602.77	15704.8
8		11349.1	8235.23	15895.5
9		7354.9	12171.5	14438.5
10		8151.84	12270.3	9205.11
11		7206.55	8440.83	13869.1
12		8863.71	14668.6	16639.9
13		13508.7	20168.3	14200.7
14		15550.3	19563	13950.1
15		16063.5	19693	8244.85
16		7390.89	16927.2	8299.65
17		8063.1	18070.4	8460.07
18		8188.57	19095.1	8802.39
19		12836	16540.8	9401.05
20		17356.3	7629.78	12752.7
21		19369.1	12802.5	7624.88
22		18762.1	16479.2	8914.25
23		19887.6	17176.9	9673.76
24		18490.5	21430.8	8660.8
25		18199.8	20424.9	15247.3
26		18255.4	16844.4	9522.4
27		15895.9	13550.7	9655.45
28		15372.3	16497.7	10511.6
29		17597.6	8515.59	9434.24
30		9565.77	16500.8	10144.8
31		20605.4	7678.84	16389.5
32		20544.7	17331.6	16198.5
33		19580.8	20252.9	10594
34		19556.1	17885	15392.5
35		17616.4	18694.2	9502.27
36		7881.62	18427.3	15963.6
37		7524.39	18932	9630.16
38		7448.46	14694.4	9695.61
39		7595.57	14450.4	14299.6
40		7435.78	13450.5	8646.48
41		11499.2	16393.7	8817.99
42		12898		9502.84
43		7868.6		9253.36
44		14131		15674.2
45		13411.1		10261.2
46				10456.9
47
48
49
50

## Sheet: Fig 6g
Figure 6g source data
Total density [events/um2]		Experimental condition				One-way ANOVA with Bonferroni correction
Analysed cell No.		NKR-P1	NKR-P1 + LLT1	NKR-P1 + LLT1 SIM
1		630.445	1777.48	1328.64		p-value	NKR-P1	NKR-P1 + LLT1	NKR-P1 + LLT1 SIM
2		782.319	1029.45	1289.73		NKR-P1		ns.	ns.
3		872.613	1402.14	1612.83		NKR-P1 + LLT1			ns.
4		695.097	978.504	1181.55		NKR-P1 + LLT1 SIM
5		1408.45	1541.12	2266.1
6		1022.89	1559.8	1149.35
7		757.312	2290.57	1045.32
8		693.391	937.068	953.584
9		625.538	700.543	1755.77
10		442.967	884.784	991.074
11		427.664	922.45	1731.95
12		599.062	728.313	1220.48
13		1354.06	1046.35	931.445
14		1332.22	562.821	1343.4
15		958.683	1429.25	1379.86
16		1566.4	1417.52	1024.69
17		1423.69	1731.18	541.369
18		2173.48	943.868	852.926
19		2413.72	1062.73	610.551
20		745.204	653.369	1827.38
21		2636.56	571.888	1009.39
22		685.344	1167.01	1457.47
23		1353.3	2063.28	897.715
24		1238.78	1281.53	1253.26
25		1054.83	3008.84	821.523
26		896.248	927.019	717.776
27		278.962	1345.88	683.75
28		1107.94	636.965	1033.1
29		759.577	1013.33	835.534
30		642.102	796.443	995.163
31		630.65	555.466	890.121
32		943.346	1126.38	1282.75
33		1156.51	1486.01	610.995
34		867.885	955.869	990.409
35		525.583	311.492	895.647
36		664.438	633.476	1105.56
37		1051.09	2050	1187.85
38		1311.69	1448	873.787
39		1096.89	522	899.397
40		1022.08	1793	766.439
41		1554.86	1735	680.295
42		1631.24		1086.35
43		2447.67		1043.75
44		1585.86		906.154
45		1934.79		741.259
46				946.302
47
48
49
50

## Sheet: Fig 7
Figure 7 source data
		Experimental condition						LLT1 / SIM conc. [µM]	Donor No.	one-way ANOVA result
Experiment date	Blood donor	PBS	LLT1 50 µM	SIM 50 µM	LLT1 250 µM	SIM 250 µM		50	1	PBS/LLT1	PBS/SIM	SIM/LLT1
20190702	1	0.0618	0.602	0.0539	0.644	0.221				1	0	1
20190702	1	0.0767	0.367	0.0598	0.677	0.0609			2	PBS/LLT1	PBS/SIM	SIM/LLT1
20190702	1	0.0566	0.382	0.0464	0.817	0.0731				1	0	1
	mean	0.06503	0.45033	0.05337	0.71267	0.11833			3	PBS/LLT1	PBS/SIM	SIM/LLT1
	st dev	0.01043	0.13156	0.00672	0.09185	0.08912				n.a.	n.a.	n.a.
		Experimental condition						250	1	PBS/LLT1	PBS/SIM	SIM/LLT1
Experiment date	Blood donor	PBS	LLT1 50 µM	SIM 50 µM	LLT1 250 µM	SIM 250 µM				1	0	1
20190910	2	0.0885	0.666	0.229	0.495	0.0804			2	PBS/LLT1	PBS/SIM	SIM/LLT1
20190910	2	0.0851	0.564	0.276	0.611	0.0738				1	0	1
20190910	2	0.0668	0.557	0.0561	0.71	0.115			3	PBS/LLT1	PBS/SIM	SIM/LLT1
	mean	0.08013	0.59567	0.18703	0.60533	0.08973				n.a.	n.a.	n.a.
	st dev	0.01167	0.06101	0.1158	0.10761	0.02213
								Legend:	1	population means are significantly different at level 0.05
		Experimental condition							0	population means are not significantly different at level 0.05
Experiment date	Blood donor	PBS	LLT1 50 µM	SIM 50 µM	LLT1 250 µM	SIM 250 µM			n.a.	not applicable - only two replicates, statistic analysis not possible
20190920	3	0.0699	0.609	0.121	0.685	0.084
20190920	3	0.061	0.369	0.0854	0.668	0.0789
	mean	0.06545	0.489	0.1032	0.6765	0.08145
	st dev	0.00629	0.16971	0.02517	0.01202	0.00361
The result is given as a portion of living cells within the population of target K562 cells.

## Sheet: SI Fig 3a
Supplementary Figure 3a source data
		∆ε
	λ [nm]	LLT1	LLT1SIM	NKR-P1	NKR-P1S159A
	185	27.1912	0	50.5778	0
	186	120.411	0	-9.23727	0
	187	-11.1601	0	66.738	0
	188	22.436	0	25.0805	0
	189	262.458	0	-68.9827	0
	190	31.7513	0	11.632	0
	191	93.5217	0	-21.8493	78.222
	192	-12.8514	0	39.4595	-9.25357
	193	51.1279	0	36.6662	-68.0665
	194	-121.531	0	19.6237	-4.91906
	195	-20.9561	-77.8423	0.65308	-0.67986
	196	19.1038	-6.70415	5.41525	6.41882
	197	1.58655	-5.40707	2.55582	1.82025
	198	-0.40938	-1.38973	-1.70939	-0.67787
	199	-3.65336	-4.7646	-5.90512	-3.5748
	200	-6.06699	-6.4572	-7.9893	-5.95462
	201	-8.05939	-6.74132	-9.98759	-8.02888
	202	-8.30105	-7.14874	-10.9378	-9.41258
	203	-8.78657	-7.39611	-11.2457	-10.0885
	204	-9.21861	-7.58623	-11.7092	-10.1839
	205	-9.80269	-8.01334	-11.8031	-10.188
	206	-10.1281	-8.65807	-11.5999	-10.2424
	207	-10.568	-8.92812	-11.5583	-10.4418
	208	-10.4699	-9.22952	-11.3279	-10.097
	209	-10.6497	-8.98252	-11.1706	-10.1013
	210	-10.1916	-8.85338	-10.7759	-9.60249
	211	-9.61502	-8.6182	-10.4054	-9.4025
	212	-9.53735	-8.5783	-10.3152	-9.13
	213	-9.3591	-8.52547	-10.1519	-9.05069
	214	-9.23845	-8.40908	-10.3744	-9.04189
	215	-9.20915	-8.55423	-10.4525	-9.15273
	216	-9.45329	-8.84258	-10.5758	-9.16614
	217	-9.5391	-9.09334	-10.7546	-9.37985
	218	-9.42012	-9.1151	-10.9655	-9.4982
	219	-9.3147	-8.98267	-11.0278	-9.41491
	220	-8.95001	-8.891	-10.9517	-9.23077
	221	-8.32251	-8.33701	-10.4922	-8.85625
	222	-7.54315	-7.65651	-9.95133	-8.36652
	223	-6.31404	-6.45553	-9.24528	-7.69233
	224	-4.94408	-5.23546	-8.17517	-6.83926
	225	-3.40077	-3.95324	-7.21948	-5.93373
	226	-2.21139	-2.72129	-5.99011	-4.95761
	227	-1.01391	-1.51277	-4.71483	-3.84989
	228	-0.111	-0.61092	-3.45086	-2.80589
	229	0.49397	0.21754	-2.25586	-1.79593
	230	0.78653	0.38115	-1.04899	-0.74967
	231	0.49312	0.46265	-0.25334	-0.04444
	232	0.03392	0.17196	-0.14447	0.11162
	233	-0.3901	-0.18581	-0.38275	-0.10261
	234	-0.47581	-0.26336	-0.79029	-0.47502
	235	-0.34241	-0.16675	-1.02522	-0.71962
	236	-0.06992	-0.11397	-1.12362	-0.82507
	237	0.07384	-0.00429	-1.10378	-0.7477
	238	0.18427	-0.01328	-0.97855	-0.69414
	239	0.2831	0.02547	-0.95195	-0.55826
	240	0.329	0.08873	-0.81801	-0.51282
	241	0.42444	0.13559	-0.75774	-0.47299
	242	0.47809	0.18748	-0.70377	-0.37304
	243	0.4937	0.20879	-0.61931	-0.25852
	244	0.52581	0.20546	-0.5208	-0.22866
	245	0.48588	0.24786	-0.52614	-0.19327
	246	0.48558	0.23378	-0.41059	-0.15281
	247	0.49504	0.22138	-0.4221	-0.06545
	248	0.51151	0.26822	-0.32374	-0.11094
	249	0.53671	0.28293	-0.33207	-0.08577
	250	0.58154	0.2819	-0.2896	0.01679
	251	0.62646	0.40236	-0.2766	0.03259
	252	0.58659	0.31095	-0.26581	-0.00192
	253	0.62486	0.39473	-0.27125	0.06857
	254	0.63174	0.435	-0.22637	0.08686
	255	0.67097	0.45429	-0.199	0.12324
	256	0.70955	0.48584	-0.16444	0.1582
	257	0.82344	0.53713	-0.22251	0.10831
	258	0.84549	0.53314	-0.18492	0.15199
	259	0.86446	0.60515	-0.13491	0.14398
	260	0.88971	0.65453	-0.18055	0.16115

## Sheet: SI Fig 3b
Supplementary Figure 3b source data
	NKR-P1 5.0 mg/ml		NKR-P1 S159A 5.8 mg/ml		NKR-P1 S159A 5.0 mg/ml		NKR-P1 S159A 4.1 mg/ml		NKR-P1 S159A 2.8 mg/ml		NKR-P1 S159A 1.9 mg/ml		NKR-P1 S159A 1.0 mg/ml
	Sed. coeff. [S]	c(s)	Sed. coeff. [S]	c(s)	Sed. coeff. [S]	c(s)	Sed. coeff. [S]	c(s)	Sed. coeff. [S]	c(s)	Sed. coeff. [S]	c(s)	Sed. coeff. [S]	c(s)
	0.5	6.1983e-13	0	0.0235116	0	0.0192819	0	0.0153145	0	0.010062	0	0.0183633	0	0.0380838
	0.522613	5.06617e-14	0.0502513	4.61976	0.0251256	6.02463	0.0502513	3.38212	0.0502513	2.78574	0.0502513	6.27673	0.0251256	11.4392
	0.545226	3.38508e-13	0.100503	0.644358	0.0502513	3.20121	0.100503	1.02022	0.100503	1.30581	0.100503	0.23696	0.0502513	4.37146
	0.567839	2.4771e-13	0.150754	0.0746176	0.0753769	1.66062	0.150754	0.302057	0.150754	0.461162	0.150754	0.00180935	0.0753769	1.37135
	0.590452	1.92501e-13	0.201005	0.00882585	0.100503	0.862326	0.201005	0.100486	0.201005	0.115589	0.201005	5.05213e-06	0.100503	0.384756
	0.613065	1.64017e-13	0.251256	0.00116794	0.125628	0.452706	0.251256	0.0399401	0.251256	0.0192924	0.251256	7.705e-09	0.125628	0.101112
	0.635678	1.52872e-13	0.301508	0.000182938	0.150754	0.241529	0.301508	0.0193338	0.301508	0.00204625	0.301508	8.87307e-12	0.150754	0.0256757
	0.658292	1.55748e-13	0.351759	3.53259e-05	0.175879	0.131372	0.351759	0.0113041	0.351759	0.000136051	0.351759	1.24862e-13	0.175879	0.0064514
	0.680905	1.72937e-13	0.40201	8.66453e-06	0.201005	0.0729999	0.40201	0.00780703	0.40201	5.82847e-06	0.40201	1.71464e-13	0.201005	0.00163534
	0.703518	2.07836e-13	0.452261	2.75621e-06	0.226131	0.041501	0.452261	0.00610106	0.452261	1.72544e-07	0.452261	1.72875e-13	0.226131	0.000425121
	0.726131	2.67574e-13	0.502513	1.14588e-06	0.251256	0.024163	0.502513	0.00520188	0.502513	3.94411e-09	0.502513	6.80027e-14	0.251256	0.000114953
	0.748744	3.64764e-13	0.552764	6.22656e-07	0.276382	0.0144185	0.552764	0.00465833	0.552764	8.10966e-11	0.552764	1.00032e-13	0.276382	3.27328e-05
	0.771357	5.20028e-14	0.603015	4.38635e-07	0.301508	0.00882253	0.603015	0.00426294	0.603015	1.73492e-12	0.603015	6.78701e-18	0.301508	9.92037e-06
	0.79397	8.4046e-14	0.653266	3.93751e-07	0.326633	0.00553787	0.653266	0.00385149	0.653266	1.76288e-13	0.653266	1.55509e-14	0.326633	3.22941e-06
	0.816583	1.39915e-13	0.703518	4.40233e-07	0.351759	0.00356696	0.703518	0.00343092	0.703518	1.02807e-14	0.703518	5.8462e-18	0.351759	1.1379e-06
	0.839196	2.36371e-13	0.753769	5.96415e-07	0.376884	0.0023581	0.753769	0.00298585	0.753769	8.32958e-16	0.753769	8.90089e-14	0.376884	4.36775e-07
	0.861809	4.02911e-13	0.80402	9.52414e-07	0.40201	0.00160035	0.80402	0.00254999	0.80402	1.45312e-16	0.80402	2.90924e-14	0.40201	1.83492e-07
	0.884422	6.86626e-14	0.854271	1.72829e-06	0.427136	0.00111516	0.854271	0.00217841	0.854271	8.68759e-15	0.854271	6.84951e-14	0.427136	8.46864e-08
	0.907035	1.37293e-13	0.904523	3.46237e-06	0.452261	0.000797989	0.904523	0.00188766	0.904523	9.40293e-14	0.904523	9.63533e-14	0.452261	4.29887e-08
	0.929648	2.68184e-13	0.954774	7.54475e-06	0.477387	0.000586483	0.954774	0.00171018	0.954774	5.59437e-17	0.954774	9.58094e-14	0.477387	2.39983e-08
	0.952261	5.10828e-14	1.00503	1.73165e-05	0.502513	0.000442772	1.00503	0.00163463	1.00503	8.89098e-14	1.00503	2.36529e-18	0.502513	1.4868e-08
	0.974874	1.16922e-13	1.05528	4.1265e-05	0.527638	0.000343494	1.05528	0.00169349	1.05528	1.32483e-13	1.05528	2.822e-17	0.527638	1.01084e-08
	0.997487	2.53751e-13	1.10553	9.97911e-05	0.552764	0.000274394	1.10553	0.00194833	1.10553	1.17087e-14	1.10553	1.23944e-17	0.552764	7.57212e-09
	1.0201	5.25586e-14	1.15578	0.000246907	0.577889	0.000223474	1.15578	0.00246628	1.15578	1.87001e-13	1.15578	5.59866e-16	0.577889	6.21124e-09
	1.04271	1.38144e-13	1.20603	0.000609094	0.603015	0.000187723	1.20603	0.00345968	1.20603	1.51341e-12	1.20603	8.23025e-14	0.603015	5.55745e-09
	1.06533	3.30661e-13	1.25628	0.00148865	0.628141	0.000162355	1.25628	0.00533368	1.25628	6.14499e-11	1.25628	9.16585e-12	0.628141	5.41186e-09
	1.08794	7.36711e-14	1.30653	0.0035579	0.653266	0.000144328	1.30653	0.00897007	1.30653	2.5305e-09	1.30653	9.59678e-10	0.653266	5.70572e-09
	1.11055	2.17124e-13	1.35678	0.00833034	0.678392	0.000131883	1.35678	0.0160297	1.35678	9.68037e-08	1.35678	7.10296e-08	0.678392	6.49753e-09
	1.13317	5.55825e-14	1.40704	0.018954	0.703518	0.000123926	1.40704	0.0304131	1.40704	2.98056e-06	1.40704	3.4478e-06	0.703518	7.90398e-09
	1.15578	1.81179e-13	1.45729	0.0413664	0.728643	0.000119406	1.45729	0.0574377	1.45729	6.66713e-05	1.45729	0.000104439	0.728643	1.02687e-08
	1.17839	5.11674e-14	1.50754	0.0867289	0.753769	0.000118357	1.50754	0.110179	1.50754	0.00101162	1.50754	0.00189087	0.753769	1.41266e-08
	1.20101	1.82273e-13	1.55779	0.173724	0.778894	0.000120471	1.55779	0.203857	1.55779	0.00995638	1.55779	0.020393	0.778894	2.04906e-08
	1.22362	5.52342e-14	1.60804	0.31929	0.80402	0.000125842	1.60804	0.356381	1.60804	0.0625353	1.60804	0.131897	0.80402	3.1054e-08
	1.24623	2.19461e-13	1.65829	0.562573	0.829146	0.000134828	1.65829	0.575176	1.65829	0.247895	1.65829	0.523447	0.829146	4.9217e-08
	1.26884	4.42223e-19	1.70854	0.894482	0.854271	0.000148067	1.70854	0.84489	1.70854	0.643931	1.70854	1.3446	0.854271	8.07173e-08
	1.29146	1.37089e-13	1.75879	1.30185	0.879397	0.000166546	1.75879	1.12485	1.75879	1.17	1.75879	2.32458	0.879397	1.36648e-07
	1.31407	4.42223e-19	1.80905	1.72714	0.904523	0.000191708	1.80905	1.31081	1.80905	1.52737	1.80905	2.87747	0.904523	2.36717e-07
	1.33668	1.67358e-13	1.8593	2.08541	0.929648	0.000225606	1.8593	1.40177	1.8593	1.52306	1.8593	2.69735	0.929648	4.20008e-07
	1.3593	4.42223e-19	1.90955	2.28663	0.954774	0.000267285	1.90955	1.34151	1.90955	1.23881	1.90955	2.0518	0.954774	7.57422e-07
	1.38191	2.74918e-13	1.9598	2.32837	0.9799	0.000327655	1.9598	1.16884	1.9598	0.836584	1.9598	1.31883	0.9799	1.38588e-06
	1.40452	4.42221e-19	2.01005	2.14993	1.00503	0.000413333	2.01005	0.950586	2.01005	0.524697	2.01005	0.794538	1.00503	2.55798e-06
	1.42714	4.42223e-19	2.0603	1.82687	1.03015	0.000524164	2.0603	0.708128	2.0603	0.31265	2.0603	0.455412	1.03015	4.75728e-06
	1.44975	3.24722e-13	2.11055	1.45206	1.05528	0.000683894	2.11055	0.50547	2.11055	0.184654	2.11055	0.26089	1.05528	8.89161e-06
	1.47236	4.42223e-19	2.1608	1.09379	1.0804	0.000907892	2.1608	0.350104	2.1608	0.1091	2.1608	0.15754	1.0804	1.65709e-05
	1.49497	4.42223e-19	2.21106	0.802773	1.10553	0.00120769	2.21106	0.244321	2.21106	0.0693909	2.21106	0.101322	1.10553	3.09836e-05
	1.51759	4.42223e-19	2.26131	0.577763	1.13065	0.00163389	2.26131	0.169612	2.26131	0.0460093	2.26131	0.0713032	1.13065	5.74424e-05
	1.5402	7.13572e-19	2.31156	0.401566	1.15578	0.00221598	2.31156	0.120472	2.31156	0.031965	2.31156	0.0554809	1.15578	0.000106255
	1.56281	1.70555e-14	2.36181	0.282393	1.1809	0.00303885	2.36181	0.0878864	2.36181	0.0253581	2.36181	0.0477418	1.1809	0.000194892
	1.58543	1.95429e-13	2.41206	0.196952	1.20603	0.00420414	2.41206	0.0680901	2.41206	0.0213671	2.41206	0.0460909	1.20603	0.000354848
	1.60804	1.58978e-13	2.46231	0.143886	1.23116	0.00581031	2.46231	0.0547548	2.46231	0.019734	2.46231	0.0485765	1.23116	0.0006385
	1.63065	4.19104e-13	2.51256	0.106097	1.25628	0.00807057	2.51256	0.0476125	2.51256	0.0194065	2.51256	0.0549133	1.25628	0.00113583
	1.65327	5.24951e-12	2.56281	0.0807644	1.28141	0.0111779	2.56281	0.0430681	2.56281	0.020389	2.56281	0.0663657	1.28141	0.00199301
	1.67588	7.33908e-10	2.61307	0.0647083	1.30653	0.0154926	2.61307	0.041562	2.61307	0.0234444	2.61307	0.0830931	1.30653	0.00344618
	1.69849	6.45904e-08	2.66332	0.0544128	1.33166	0.0214545	2.66332	0.042197	2.66332	0.0286062	2.66332	0.106857	1.33166	0.00586342
	1.72111	3.5471e-06	2.71357	0.0468526	1.35678	0.029471	2.71357	0.0444188	2.71357	0.0347971	2.71357	0.135925	1.35678	0.00979312
	1.74372	0.000120639	2.76382	0.0432945	1.38191	0.040596	2.76382	0.0497655	2.76382	0.0451182	2.76382	0.170569	1.38191	0.0160507
	1.76633	0.00252769	2.81407	0.0405306	1.40704	0.0551241	2.81407	0.0563535	2.81407	0.0589108	2.81407	0.203791	1.40704	0.0257762
	1.78895	0.0331626	2.86432	0.0398456	1.43216	0.0739956	2.86432	0.0661248	2.86432	0.0751231	2.86432	0.232948	1.43216	0.0404962
	1.81156	0.248509	2.91457	0.0426397	1.45729	0.0983484	2.91457	0.0791913	2.91457	0.0975613	2.91457	0.251052	1.45729	0.0621634
	1.83417	1.29083	2.96482	0.0463726	1.48241	0.1282	2.96482	0.0934546	2.96482	0.120999	2.96482	0.249877	1.48241	0.093046
	1.85678	3.73512	3.01508	0.0530201	1.50754	0.165501	3.01508	0.111552	3.01508	0.137689	3.01508	0.229075	1.50754	0.135818
	1.8794	7.73775	3.06533	0.060884	1.53266	0.212807	3.06533	0.129735	3.06533	0.149993	3.06533	0.198166	1.53266	0.192798
	1.90201	7.91953	3.11558	0.0724971	1.55779	0.266003	3.11558	0.14848	3.11558	0.150255	3.11558	0.157497	1.55779	0.266081
	1.92462	5.54964	3.16583	0.0905463	1.58291	0.330219	3.16583	0.164676	3.16583	0.140709	3.16583	0.116859	1.58291	0.356735
	1.94724	2.51234	3.21608	0.111859	1.60804	0.400079	3.21608	0.175482	3.21608	0.114372	3.21608	0.0836279	1.60804	0.464416
	1.96985	0.755466	3.26633	0.140787	1.63317	0.481309	3.26633	0.185318	3.26633	0.0850677	3.26633	0.0552607	1.63317	0.586218
	1.99246	0.167036	3.31658	0.17852	1.65829	0.562026	3.31658	0.184295	3.31658	0.0556217	3.31658	0.0367246	1.65829	0.716815
	2.01507	0.0220164	3.36683	0.223444	1.68342	0.646814	3.36683	0.176844	3.36683	0.0325756	3.36683	0.0232297	1.68342	0.849275
	2.03769	0.00176724	3.41709	0.276358	1.70854	0.729601	3.41709	0.162223	3.41709	0.0165526	3.41709	0.0147073	1.70854	0.975085
	2.0603	0.00012453	3.46734	0.344954	1.73367	0.812519	3.46734	0.143249	3.46734	0.00752462	3.46734	0.00914429	1.73367	1.08522
	2.08291	5.22558e-06	3.51759	0.388351	1.75879	0.881483	3.51759	0.122686	3.51759	0.00306535	3.51759	0.0058219	1.75879	1.17105
	2.10553	2.01981e-07	3.56784	0.448223	1.78392	0.941113	3.56784	0.100454	3.56784	0.00115627	3.56784	0.00366254	1.78392	1.22564
	2.12814	4.35376e-09	3.61809	0.467071	1.80905	0.982447	3.61809	0.0805507	3.61809	0.000373993	3.61809	0.00238741	1.80905	1.24655
	2.15075	9.27147e-11	3.66834	0.449452	1.83417	1.00958	3.66834	0.0627827	3.66834	0.000113476	3.66834	0.00163532	1.83417	1.23279
	2.17337	1.24728e-12	3.71859	0.399671	1.8593	1.02284	3.71859	0.0480965	3.71859	3.06462e-05	3.71859	0.0011512	1.8593	1.18737
	2.19598	4.20836e-13	3.76884	0.32963	1.88442	1.01296	3.76884	0.0360474	3.76884	8.25077e-06	3.76884	0.000862528	1.88442	1.11536
	2.21859	2.94705e-13	3.8191	0.237558	1.90955	0.98002	3.8191	0.0266862	3.8191	1.97396e-06	3.8191	0.000660786	1.90955	1.02568
	2.24121	6.43479e-15	3.86935	0.154673	1.93467	0.949523	3.86935	0.0195269	3.86935	4.57707e-07	3.86935	0.000537847	1.93467	0.923584
	2.26382	1.40521e-16	3.9196	0.088277	1.9598	0.894386	3.9196	0.0145057	3.9196	1.05017e-07	3.9196	0.000453589	1.9598	0.816841
	2.28643	3.97578e-13	3.96985	0.042868	1.98492	0.838319	3.96985	0.010679	3.96985	2.34418e-08	3.96985	0.000400196	1.98492	0.710673
	2.30904	1.2914e-18	4.0201	0.0183262	2.01005	0.775283	4.0201	0.00808467	4.0201	5.20996e-09	4.0201	0.000375567	2.01005	0.610502
	2.33166	9.5187e-19	4.07035	0.00666594	2.03518	0.708184	4.07035	0.00607138	4.07035	1.15747e-09	4.07035	0.000360677	2.03518	0.5189
	2.35427	8.84622e-19	4.1206	0.00207676	2.0603	0.640188	4.1206	0.00471501	4.1206	2.56158e-10	4.1206	0.000362032	2.0603	0.437066
	2.37688	3.71777e-13	4.17085	0.000540647	2.08543	0.572396	4.17085	0.00373229	4.17085	5.86747e-11	4.17085	0.000373261	2.08543	0.366743
	2.3995	5.17393e-19	4.22111	0.000124112	2.11055	0.509092	4.22111	0.00295859	4.22111	1.37219e-11	4.22111	0.000392343	2.11055	0.306492
	2.42211	4.43984e-19	4.27136	2.34669e-05	2.13568	0.448533	4.27136	0.00241508	4.27136	3.3661e-12	4.27136	0.000420254	2.13568	0.25627
	2.44472	3.17979e-14	4.32161	3.83151e-06	2.1608	0.392297	4.32161	0.00203437	4.32161	8.73264e-13	4.32161	0.000448166	2.1608	0.214383
	2.46734	1.97388e-13	4.37186	5.38622e-07	2.18593	0.341916	4.37186	0.00173082	4.37186	2.29365e-13	4.37186	0.000497526	2.18593	0.180038
	2.48995	4.42223e-19	4.42211	6.55005e-08	2.21106	0.293293	4.42211	0.00151787	4.42211	1.75353e-13	4.42211	0.000527645	2.21106	0.152691
	2.51256	1.36076e-13	4.47236	7.07625e-09	2.23618	0.254288	4.47236	0.00137103	4.47236	1.93514e-13	4.47236	0.000567399	2.23618	0.130241
	2.53518	1.04798e-14	4.52261	6.5123e-10	2.26131	0.219977	4.52261	0.00124135	4.52261	2.87017e-14	4.52261	0.000594155	2.26131	0.111971
	2.55779	1.89093e-13	4.57286	5.44995e-11	2.28643	0.190632	4.57286	0.0011545	4.57286	8.79059e-14	4.57286	0.000607093	2.28643	0.0974089
	2.5804	4.02651e-14	4.62312	4.01935e-12	2.31156	0.166476	4.62312	0.0010931	4.62312	4.42448e-15	4.62312	0.000606256	2.31156	0.0860207
	2.60302	3.54428e-13	4.67337	2.76603e-13	2.33668	0.14155	4.67337	0.00104016	4.67337	9.97e-14	4.67337	0.000576529	2.33668	0.0768024
	2.62563	1.38878e-13	4.72362	1.68934e-14	2.36181	0.12492	4.72362	0.0010223	4.72362	1.62215e-13	4.72362	0.000536218	2.36181	0.0694309
	2.64824	4.9959e-14	4.77387	9.66438e-16	2.38693	0.108457	4.77387	0.000988237	4.77387	3.46147e-16	4.77387	0.000464889	2.38693	0.063621
	2.67085	1.54564e-14	4.82412	5.27313e-17	2.41206	0.0955546	4.82412	0.000979865	4.82412	8.86898e-14	4.82412	0.000392144	2.41206	0.059392
	2.69347	2.95338e-13	4.87437	2.74276e-18	2.43719	0.0843764	4.87437	0.000971777	4.87437	1.30374e-16	4.87437	0.000314606	2.43719	0.0561015
	2.71608	1.79378e-13	4.92462	1.99e-19	2.46231	0.0752616	4.92462	0.000961792	4.92462	3.75039e-14	4.92462	0.000234233	2.46231	0.0536515
	2.73869	1.12989e-13	4.97487	1.42864e-13	2.48744	0.0676035	4.97487	0.000951083	4.97487	1.11497e-13	4.97487	0.000170897	2.48744	0.0520735
	2.76131	7.89617e-14	5.02513	1.99e-19	2.51256	0.061442	5.02513	0.00095288	5.02513	1.5974e-13	5.02513	0.000115869	2.51256	0.0512131
	2.78392	5.4511e-14	5.07538	1.99e-19	2.53769	0.0565462	5.07538	0.000947604	5.07538	1.34116e-13	5.07538	7.43258e-05	2.53769	0.0510046
	2.80653	3.99876e-14	5.12563	1.99e-19	2.56281	0.0522208	5.12563	0.000935018	5.12563	1.16946e-13	5.12563	4.56673e-05	2.56281	0.051219
	2.82915	3.45524e-14	5.17588	1.99e-19	2.58794	0.0478623	5.17588	0.000936228	5.17588	8.84595e-14	5.17588	2.70367e-05	2.58794	0.0519614
	2.85176	3.34268e-14	5.22613	1.99e-19	2.61307	0.0454364	5.22613	0.000921732	5.22613	6.54203e-14	5.22613	1.53179e-05	2.61307	0.0532327
	2.87437	3.70924e-14	5.27638	1.99e-19	2.63819	0.0424873	5.27638	0.000912929	5.27638	4.76848e-14	5.27638	8.283e-06	2.63819	0.0547937
	2.89698	4.75843e-14	5.32663	1.99e-19	2.66332	0.0407922	5.32663	0.000897425	5.32663	3.46894e-14	5.32663	4.36399e-06	2.66332	0.0568878
	2.9196	6.04631e-14	5.37688	1.99e-19	2.68844	0.0396482	5.37688	0.000889073	5.37688	2.59987e-14	5.37688	2.2988e-06	2.68844	0.0592904
	2.94221	8.4086e-14	5.42714	1.99e-19	2.71357	0.0389084	5.42714	0.000875503	5.42714	1.57283e-13	5.42714	1.15222e-06	2.71357	0.0619451
	2.96482	1.25616e-13	5.47739	7.74619e-14	2.73869	0.0380977	5.47739	0.000864495	5.47739	1.16895e-13	5.47739	5.74841e-07	2.73869	0.0647026
	2.98744	1.95768e-13	5.52764	2.10861e-14	2.76382	0.0382152	5.52764	0.000841133	5.52764	9.17975e-14	5.52764	2.87026e-07	2.76382	0.0676451
	3.01005	3.3381e-13	5.57789	7.47146e-14	2.78894	0.0386831	5.57789	0.000831537	5.57789	7.50091e-14	5.57789	1.43401e-07	2.78894	0.0706057
	3.03266	1.27197e-14	5.62814	2.34488e-14	2.81407	0.0395316	5.62814	0.000821951	5.62814	6.37406e-14	5.62814	7.12205e-08	2.81407	0.073558
	3.05528	4.08506e-14	5.67839	9.42403e-14	2.8392	0.0416533	5.67839	0.0008047	5.67839	5.61682e-14	5.67839	3.57875e-08	2.8392	0.0751944
	3.07789	1.09295e-13	5.72864	3.45942e-14	2.86432	0.042771	5.72864	0.000792391	5.72864	5.10105e-14	5.72864	1.82999e-08	2.86432	0.0775216
	3.1005	2.57735e-13	5.77889	1.62714e-13	2.88945	0.0455025	5.77889	0.000789853	5.77889	4.81849e-14	5.77889	9.58352e-09	2.88945	0.0796809
	3.12312	1.03465e-14	5.82915	7.2704e-14	2.91457	0.0472445	5.82915	0.000780773	5.82915	4.54402e-14	5.82915	5.03063e-09	2.91457	0.0811042
	3.14573	5.88636e-14	5.8794	3.05432e-14	2.9397	0.0505433	5.8794	0.000774513	5.8794	4.44533e-14	5.8794	2.75849e-09	2.9397	0.0820124
	3.16834	1.98458e-13	5.92965	1.58724e-13	2.96482	0.0535572	5.92965	0.000776858	5.92965	4.45062e-14	5.92965	1.54536e-09	2.96482	0.0817084
	3.19096	1.44614e-15	5.9799	8.05993e-14	2.98995	0.0523966	5.9799	0.000778453	5.9799	4.47246e-14	5.9799	8.96158e-10	2.98995	0.0813652
	3.21357	6.15217e-14	6.03015	3.93885e-14	3.01508	0.0577425	6.03015	0.000782822	6.03015	4.61465e-14	6.03015	5.25077e-10	3.01508	0.0792048
	3.23618	3.01572e-13	6.0804	1.93348e-13	3.0402	0.0607025	6.0804	0.00079444	6.0804	4.79844e-14	6.0804	3.22427e-10	3.0402	0.0772077
	3.25879	7.5396e-15	6.13065	1.09644e-13	3.06533	0.0683825	6.13065	0.000798643	6.13065	1.67648e-15	6.13065	2.07422e-10	3.06533	0.0744741
	3.28141	1.77592e-13	6.1809	6.07989e-14	3.09045	0.0738197	6.1809	0.000808835	6.1809	5.55939e-14	6.1809	1.33401e-10	3.09045	0.0705686
	3.30402	4.42223e-19	6.23116	3.321e-14	3.11558	0.0806974	6.23116	0.000817395	6.23116	6.13821e-14	6.23116	9.09076e-11	3.11558	0.0663882
	3.32663	1.64244e-13	6.28141	1.8333e-13	3.1407	0.0891271	6.28141	0.000827804	6.28141	6.85487e-14	6.28141	6.31309e-11	3.1407	0.061567
	3.34925	1.89856e-14	6.33166	1.13453e-13	3.16583	0.0979702	6.33166	0.000838061	6.33166	7.82541e-14	6.33166	4.48152e-11	3.16583	0.0566667
	3.37186	3.69861e-13	6.38191	6.98175e-14	3.19095	0.105526	6.38191	0.000848544	6.38191	9.1427e-14	6.38191	3.32184e-11	3.19095	0.0517445
	3.39447	1.32416e-13	6.43216	4.28019e-14	3.21608	0.113533	6.43216	0.000857555	6.43216	1.10004e-13	6.43216	2.51067e-11	3.21608	0.0461022
	3.41709	2.6199e-14	6.48241	2.59627e-14	3.24121	0.119748	6.48241	0.000862864	6.48241	1.32226e-13	6.48241	1.93606e-11	3.24121	0.0416658
	3.4397	5.61556e-14	6.53266	1.71043e-13	3.26633	0.126203	6.53266	0.000868426	6.53266	1.64463e-13	6.53266	1.51714e-11	3.26633	0.0365116
	3.46231	5.14365e-14	6.58291	1.17236e-13	3.29146	0.134907	6.58291	0.000866453	6.58291	5.35829e-14	6.58291	1.23394e-11	3.29146	0.0318332
	3.48493	4.38711e-14	6.63317	7.9647e-14	3.31658	0.144793	6.63317	0.000867407	6.63317	1.93823e-15	6.63317	1.00504e-11	3.31658	0.0276578
	3.50754	4.24279e-14	6.68342	5.47755e-14	3.34171	0.152055	6.68342	0.000862876	6.68342	1.03107e-13	6.68342	8.4766e-12	3.34171	0.0237115
	3.53015	4.40786e-13	6.73367	3.75733e-14	3.36683	0.158314	6.73367	0.000846021	6.73367	1.44391e-13	6.73367	7.25136e-12	3.36683	0.0204805
	3.55276	2.15312e-13	6.78392	2.60635e-14	3.39196	0.157759	6.78392	0.000824045	6.78392	5.53007e-14	6.78392	6.27248e-12	3.39196	0.0173642
	3.57538	3.46956e-13	6.83417	1.8648e-13	3.41709	0.154155	6.83417	0.000802758	6.83417	8.38681e-14	6.83417	5.50659e-12	3.41709	0.0145212
	3.59799	1.45818e-13	6.88442	1.41122e-13	3.44221	0.158975	6.88442	0.000772557	6.88442	1.29242e-13	6.88442	4.82205e-12	3.44221	0.01222
	3.6206	4.34009e-13	6.93467	1.07965e-13	3.46734	0.153187	6.93467	0.000743847	6.93467	5.67404e-14	6.93467	4.40231e-12	3.46734	0.0102027
	3.64322	4.39159e-13	6.98492	8.34212e-14	3.49246	0.142331	6.98492	0.000707177	6.98492	9.07317e-14	6.98492	3.93416e-12	3.49246	0.00851781
	3.66583	4.90048e-13	7.03518	6.56243e-14	3.51759	0.133759	7.03518	0.000664384	7.03518	1.48466e-13	7.03518	3.62633e-12	3.51759	0.007069
	3.68844	5.39595e-12	7.08543	5.19668e-14	3.54271	0.12519	7.08543	0.000620718	7.08543	1.14841e-13	7.08543	3.38203e-12	3.54271	0.005857
	3.71105	5.15251e-11	7.13568	4.21559e-14	3.56784	0.119378	7.13568	0.000571654	7.13568	1.89193e-13	7.13568	3.1371e-12	3.56784	0.00484161
	3.73367	4.41436e-10	7.18593	3.46399e-14	3.59296	0.107221	7.18593	0.000529505	7.18593	1.35487e-13	7.18593	2.99425e-12	3.59296	0.0040399
	3.75628	3.03618e-09	7.23618	2.89814e-14	3.61809	0.0908626	7.23618	0.000482015	7.23618	1.48213e-13	7.23618	2.85659e-12	3.61809	0.00334587
	3.77889	1.99204e-08	7.28643	2.48164e-14	3.64322	0.0731297	7.28643	0.000432492	7.28643	1.53688e-13	7.28643	2.79093e-12	3.64322	0.0027769
	3.80151	1.12135e-07	7.33668	2.17022e-14	3.66834	0.0621538	7.33668	0.000389465	7.33668	1.52505e-13	7.33668	2.7021e-12	3.66834	0.00230548
	3.82412	5.8071e-07	7.38693	1.93876e-13	3.69347	0.0513449	7.38693	0.000346826	7.38693	1.65636e-13	7.38693	2.7037e-12	3.69347	0.00193655
	3.84673	2.62513e-06	7.43719	1.79559e-13	3.71859	0.0415467	7.43719	0.000306749	7.43719	1.79934e-13	7.43719	2.73241e-12	3.71859	0.00161899
	3.86935	1.04606e-05	7.48744	1.69811e-13	3.74372	0.0318038	7.48744	0.000269568	7.48744	1.94637e-13	7.48744	2.75855e-12	3.74372	0.00135544
	3.89196	3.46038e-05	7.53769	1.63214e-13	3.76884	0.0236951	7.53769	0.000235939	7.53769	1.68472e-13	7.53769	2.84351e-12	3.76884	0.00115199
	3.91457	0.000101379	7.58794	1.59905e-13	3.79397	0.0171043	7.58794	0.000205378	7.58794	2.84103e-13	7.58794	2.97926e-12	3.79397	0.000977098
	3.93719	0.000265777	7.63819	1.60161e-13	3.8191	0.0129666	7.63819	0.000177395	7.63819	4.70534e-13	7.63819	3.14378e-12	3.8191	0.000835963
	3.9598	0.000642959	7.68844	1.62263e-13	3.84422	0.00909182	7.68844	0.000153185	7.68844	7.74127e-13	7.68844	3.39059e-12	3.84422	0.000720042
	3.98241	0.00135408	7.73869	1.68249e-13	3.86935	0.00611839	7.73869	0.000131308	7.73869	1.25201e-12	7.73869	3.63236e-12	3.86935	0.000623831
	4.00502	0.00274087	7.78894	1.763e-13	3.89447	0.00394538	7.78894	0.000113516	7.78894	1.96763e-12	7.78894	3.97716e-12	3.89447	0.000549634
	4.02764	0.00542915	7.8392	1.88376e-13	3.9196	0.00257835	7.8392	9.81693e-05	7.8392	3.03802e-12	7.8392	4.29723e-12	3.9196	0.000481
	4.05025	0.0085966	7.88945	2.0427e-14	3.94472	0.00160847	7.88945	8.42603e-05	7.88945	4.63506e-12	7.88945	4.79413e-12	3.94472	0.000428182
	4.07287	0.011247	7.9397	2.27932e-14	3.96985	0.000963034	7.9397	7.25883e-05	7.9397	6.96051e-12	7.9397	5.29419e-12	3.96985	0.000385305
	4.09548	0.0167387	7.98995	2.57657e-14	3.99497	0.00054442	7.98995	6.28384e-05	7.98995	1.02386e-11	7.98995	5.89131e-12	3.99497	0.000347693
	4.11809	0.0198401	8.0402	2.96013e-14	4.0201	0.000316543	8.0402	5.46006e-05	8.0402	1.50087e-11	8.0402	6.53429e-12	4.0201	0.000317326
	4.1407	0.0225672	8.09045	3.43827e-14	4.04523	0.000176792	8.09045	4.77307e-05	8.09045	2.13637e-11	8.09045	7.17749e-12	4.04523	0.000293784
	4.16332	0.0241327	8.1407	4.02271e-14	4.07035	9.94839e-05	8.1407	4.18304e-05	8.1407	3.02556e-11	8.1407	7.92425e-12	4.07035	0.000273867
	4.18593	0.0252918	8.19096	4.74884e-14	4.09548	5.30001e-05	8.19096	3.7212e-05	8.19096	4.26707e-11	8.19096	8.53845e-12	4.09548	0.000257047
	4.20854	0.0231531	8.24121	5.66024e-14	4.1206	2.69788e-05	8.24121	3.31121e-05	8.24121	5.99174e-11	8.24121	9.25891e-12	4.1206	0.000245206
	4.23116	0.0205355	8.29146	6.81885e-14	4.14573	1.41001e-05	8.29146	2.99362e-05	8.29146	8.23119e-11	8.29146	9.83525e-12	4.14573	0.00023617
	4.25377	0.0176939	8.34171	8.17119e-14	4.17085	6.83807e-06	8.34171	2.73094e-05	8.34171	1.1486e-10	8.34171	1.02832e-11	4.17085	0.000229784
	4.27638	0.0142929	8.39196	9.90651e-14	4.19598	3.18461e-06	8.39196	2.50763e-05	8.39196	1.58277e-10	8.39196	1.05808e-11	4.19598	0.00022589
	4.29899	0.0116548	8.44221	1.2002e-13	4.22111	1.39373e-06	8.44221	2.34861e-05	8.44221	2.2002e-10	8.44221	1.07249e-11	4.22111	0.000223715
	4.32161	0.00906549	8.49246	1.46177e-13	4.24623	6.55665e-07	8.49246	2.23413e-05	8.49246	3.06004e-10	8.49246	1.05165e-11	4.24623	0.000226357
	4.34422	0.00636913	8.54271	1.78057e-13	4.27136	2.97998e-07	8.54271	2.14193e-05	8.54271	4.27864e-10	8.54271	1.02047e-11	4.27136	0.000230654
	4.36683	0.00494997	8.59297	2.17137e-14	4.29648	1.26726e-07	8.59297	2.08393e-05	8.59297	6.05856e-10	8.59297	9.66277e-12	4.29648	0.000235878
	4.38945	0.00345775	8.64322	2.78852e-14	4.32161	5.52508e-08	8.64322	2.0637e-05	8.64322	8.73093e-10	8.64322	8.97989e-12	4.32161	0.000246007
	4.41206	0.00252755	8.69347	3.57731e-14	4.34673	2.14042e-08	8.69347	2.08139e-05	8.69347	1.25349e-09	8.69347	8.09469e-12	4.34673	0.000261552
	4.43467	0.00176038	8.74372	4.58433e-14	4.37186	8.50395e-09	8.74372	2.12658e-05	8.74372	1.84188e-09	8.74372	7.17462e-12	4.37186	0.000276942
	4.45729	0.00121676	8.79397	5.8575e-14	4.39699	3.31203e-09	8.79397	2.21606e-05	8.79397	2.7417e-09	8.79397	6.21308e-12	4.39699	0.000299309
	4.4799	0.000963817	8.84422	7.50346e-14	4.42211	1.332e-09	8.84422	2.35571e-05	8.84422	4.15225e-09	8.84422	5.25391e-12	4.42211	0.000326747
	4.50251	0.000681168	8.89447	9.51954e-14	4.44724	4.95766e-10	8.89447	2.54279e-05	8.89447	6.45006e-09	8.89447	4.41678e-12	4.44724	0.000360908
	4.52513	0.00053594	8.94472	1.20895e-13	4.47236	1.82744e-10	8.94472	2.79175e-05	8.94472	1.01348e-08	8.94472	3.54431e-12	4.47236	0.000404836
	4.54774	0.000429814	8.99498	1.52745e-13	4.49749	6.41774e-11	8.99498	3.13776e-05	8.99498	1.61955e-08	8.99498	2.89018e-12	4.49749	0.000456327
	4.57035	0.000359919	9.04523	1.9303e-13	4.52261	2.31909e-11	9.04523	3.60135e-05	9.04523	2.64911e-08	9.04523	2.27468e-12	4.52261	0.000524208
	4.59297	0.000268291	9.09548	2.42701e-14	4.54774	8.00797e-12	9.09548	4.18477e-05	9.09548	4.41803e-08	9.09548	1.79534e-12	4.54774	0.000607739
	4.61558	0.000231851	9.14573	3.25721e-14	4.57286	2.78389e-12	9.14573	4.96509e-05	9.14573	7.55431e-08	9.14573	1.3694e-12	4.57286	0.000710058
	4.63819	0.000208221	9.19598	4.35343e-14	4.59799	9.56945e-13	9.19598	6.02437e-05	9.19598	1.30425e-07	9.19598	1.05138e-12	4.59799	0.00084508
	4.6608	0.000207192	9.24623	5.76267e-14	4.62312	3.14042e-13	9.24623	7.43333e-05	9.24623	2.32449e-07	9.24623	7.99632e-13	4.62312	0.00101276
	4.68342	0.000204895	9.29648	7.59704e-14	4.64824	1.0634e-13	9.29648	9.3731e-05	9.29648	4.1899e-07	9.29648	5.98075e-13	4.64824	0.00123134
	4.70603	0.000206667	9.34673	9.9275e-14	4.67337	3.3318e-14	9.34673	0.00012027	9.34673	7.71947e-07	9.34673	4.52568e-13	4.67337	0.00150576
	4.72864	0.000223653	9.39699	1.29443e-13	4.69849	2.4464e-13	9.39699	0.000157193	9.39699	1.43818e-06	9.39699	3.38377e-13	4.69849	0.00187135
	4.75126	0.000274155	9.44724	1.67065e-13	4.72362	3.98673e-14	9.44724	0.00021047	9.44724	2.73421e-06	9.44724	2.52261e-13	4.72362	0.00236337
	4.77387	0.000238099	9.49749	2.15422e-14	4.74874	1.11506e-15	9.49749	0.000284012	9.49749	5.26589e-06	9.49749	1.8799e-13	4.74874	0.0029792
	4.79648	0.000285997	9.54774	2.98864e-14	4.77387	8.6699e-14	9.54774	0.000394497	9.54774	1.03104e-05	9.54774	1.4098e-13	4.77387	0.00383494
	4.8191	0.000241991	9.59799	4.10956e-14	4.799	1.07823e-16	9.59799	0.000555066	9.59799	2.04264e-05	9.59799	1.70192e-13	4.799	0.00497052
	4.84171	0.000203965	9.64824	5.59485e-14	4.82412	2.72385e-13	9.64824	0.000798321	9.64824	4.09218e-05	9.64824	1.27099e-13	4.82412	0.00650969
	4.86432	1.8079e-05	9.69849	7.5468e-14	4.84925	3.49394e-14	9.69849	0.00116106	9.69849	8.27905e-05	9.69849	8.62391e-14	4.84925	0.00864473
	4.88694	1.22387e-05	9.74874	1.01114e-13	4.87437	3.25001e-18	9.74874	0.00171742	9.74874	0.000170079	9.74874	1.44332e-13	4.87437	0.0115415
	4.90955	1.02486e-05	9.799	1.33854e-13	4.8995	5.1617e-14	9.799	0.00258793	9.799	0.000348447	9.799	7.9031e-14	4.8995	0.0155779
	4.93216	1.35437e-05	9.84925	1.76479e-13	4.92462	3.98002e-19	9.84925	0.00396105	9.84925	0.000725192	9.84925	6.76393e-14	4.92462	0.0212624
	4.95477	1.03934e-05	9.8995	2.30338e-14	4.94975	3.97998e-19	9.8995	0.00618542	9.8995	0.00151396	9.8995	3.46109e-14	4.94975	0.0292417
	4.97739	1.00247e-05	9.94975	3.30354e-14	4.97487	3.97998e-19	9.94975	0.00969059	9.94975	0.00317842	9.94975	2.52564e-14	4.97487	0.040651
	5	1.00108e-05	10	9.29824e-14	5	7.96004e-19	10	0.0310437	10	0.0133	10	3.55477e-14	5	0.114137

## Sheet: SI Fig 3c
Supplementary Figure 3c source data
	NKR-P1 5.0 mg/ml		LLT1 3.5 mg/ml		NKR-P1+LLT1 0.17 mg/ml		NKR-P1+LLT1 0.38 mg/ml		NKR-P1+LLT1 0.81 mg/ml		NKR-P1+LLT1 1.8 mg/ml		NKR-P1+LLT1 4.2 mg/ml		NKR-P1+LLT1 5.8 mg/ml		NKR-P1+LLT1 8.1 mg/ml		NKR-P1+LLT1 18 mg/ml
	Sed. coeff. [S]	c(s)	Sed. coeff. [S]	c(s)	Sed. coeff. [S]	c(s)	Sed. coeff. [S]	c(s)	Sed. coeff. [S]	c(s)	Sed. coeff. [S]	c(s)	Sed. coeff. [S]	c(s)	Sed. coeff. [S]	c(s)	Sed. coeff. [S]	c(s)	Sed. coeff. [S]	c(s)
	0.521155	6.47e-13	0.520809	0.006046	0.520915	0.0598429	0.520915	0.11872	0.520915	0.00369349	0.520915	9.36e-19	0.520915	0.0651385	0.520915	0.38413	0.520915	0.00382967	0.520915	0.0118178
	0.544725	4.21e-13	0.544363	0.481576	0.544474	0.288845	0.544474	0.0418904	0.544474	0.0430194	0.544474	3.03e-14	0.544474	0.592268	0.544474	0.705257	0.544474	0.215862	0.544474	1.29939
	0.568295	2.9e-13	0.567918	0.0840165	0.568033	0.00310341	0.568033	4.5e-05	0.568033	0.00108767	0.568033	1.04e-18	0.568033	0.010507	0.568033	0.0032003	0.568033	0.0314376	0.568033	0.29698
	0.591865	2.15e-13	0.591472	0.0164651	0.591592	3.86e-05	0.591592	7.1e-08	0.591592	3.15e-05	0.591592	2.14e-13	0.591592	0.000188285	0.591592	1.87e-05	0.591592	0.00599216	0.591592	0.0714492
	0.615435	1.72e-13	0.615026	0.00363978	0.615151	5.79e-07	0.615151	3.92e-11	0.615151	1.01e-06	0.615151	4.24e-19	0.615151	3.52e-06	0.615151	1.5e-07	0.615151	0.00147979	0.615151	0.0183028
	0.639004	1.52e-13	0.63858	0.000912094	0.63871	1.07e-08	0.63871	6.5e-15	0.63871	3.85e-08	0.63871	6.04e-19	0.63871	7.09e-08	0.63871	1.66e-09	0.63871	0.000476259	0.63871	0.00504298
	0.662574	1.47e-13	0.662134	0.000264255	0.662269	2.45e-10	0.662269	9.29e-14	0.662269	1.73e-09	0.662269	8.51e-19	0.662269	1.58e-09	0.662269	2.59e-11	0.662269	0.000199983	0.662269	0.0015395
	0.686144	1.56e-13	0.685688	8.69e-05	0.685828	7.02e-12	0.685828	3.04e-13	0.685828	8.98e-11	0.685828	1.46e-18	0.685828	3.99e-11	0.685828	5.69e-13	0.685828	0.000110186	0.685828	0.000513793
	0.709714	1.82e-13	0.709243	3.35e-05	0.709387	2.44e-13	0.709387	8.84e-15	0.709387	5.59e-12	0.709387	3.05e-13	0.709387	1.17e-12	0.709387	2.78e-14	0.709387	7.1e-05	0.709387	0.000184613
	0.733284	2.29e-13	0.732797	1.45e-05	0.732946	3.1e-13	0.732946	1.67e-13	0.732946	5.35e-15	0.732946	1.84e-14	0.732946	3.53e-13	0.732946	3.41e-14	0.732946	5.75e-05	0.732946	7.19e-05
	0.756854	3.07e-13	0.756351	7.37e-06	0.756505	3.95e-15	0.756505	3.23e-13	0.756505	3.64e-14	0.756505	5.54e-14	0.756505	3.61e-13	0.756505	2.31e-13	0.756505	5.73e-05	0.756505	3.06e-05
	0.780424	4.36e-14	0.779905	4.21e-06	0.780064	6.6e-15	0.780064	1.88e-13	0.780064	3.79e-15	0.780064	3.98e-13	0.780064	9.68e-14	0.780064	3.01e-13	0.780064	6.4e-05	0.780064	1.56e-05
	0.803993	7.04e-14	0.803459	2.77e-06	0.803623	1.44e-13	0.803623	2.52e-13	0.803623	1.01e-13	0.803623	3.92e-13	0.803623	3.51e-14	0.803623	8.55e-14	0.803623	8.32e-05	0.803623	8.48e-06
	0.827563	1.17e-13	0.827014	1.98e-06	0.827182	4.01e-13	0.827182	3.8e-13	0.827182	1.93e-14	0.827182	2.48e-13	0.827182	1.27e-13	0.827182	2.7e-13	0.827182	0.000120096	0.827182	5.56e-06
	0.851133	1.97e-13	0.850568	1.63e-06	0.850741	5.81e-14	0.850741	3.44e-13	0.850741	1.42e-14	0.850741	1.25e-13	0.850741	3.61e-13	0.850741	5.87e-14	0.850741	0.000184819	0.850741	3.93e-06
	0.874703	3.4e-13	0.874122	1.48e-06	0.8743	1.11e-15	0.8743	4.03e-13	0.8743	1.55e-13	0.8743	2.45e-16	0.8743	2.6e-13	0.8743	1.03e-14	0.8743	0.000304737	0.8743	3.07e-06
	0.898273	5.82e-14	0.897676	1.43e-06	0.897859	2.86e-13	0.897859	3.94e-13	0.897859	2.87e-13	0.897859	1.06e-13	0.897859	2.3e-13	0.897859	1.39e-15	0.897859	0.000513912	0.897859	2.65e-06
	0.921843	1.17e-13	0.92123	1.51e-06	0.921418	1.41e-13	0.921418	2.5e-13	0.921418	7.66e-14	0.921418	1.05e-15	0.921418	2.41e-13	0.921418	2.63e-14	0.921418	0.000874462	0.921418	2.66e-06
	0.945412	2.3e-13	0.944784	1.68e-06	0.944977	2.93e-15	0.944977	7.41e-16	0.944977	1.63e-14	0.944977	1.5e-17	0.944977	2.95e-13	0.944977	2.27e-13	0.944977	0.00148021	0.944977	2.79e-06
	0.968982	4.41e-14	0.968339	1.99e-06	0.968536	2.76e-13	0.968536	1.37e-13	0.968536	3.38e-13	0.968536	9.9e-14	0.968536	4.2e-13	0.968536	2.25e-13	0.968536	0.00245012	0.968536	3.12e-06
	0.992552	1.01e-13	0.991893	2.49e-06	0.992095	6.7e-14	0.992095	1.57e-13	0.992095	1.87e-13	0.992095	9.41e-17	0.992095	3.91e-13	0.992095	2.19e-13	0.992095	0.00385749	0.992095	3.96e-06
	1.01612	2.21e-13	1.01545	3.22e-06	1.01565	1.6e-13	1.01565	6.25e-16	1.01565	1.11e-13	1.01565	7e-16	1.01565	2.1e-13	1.01565	2.38e-13	1.01565	0.00584112	1.01565	4.95e-06
	1.03969	4.6e-14	1.039	4.3e-06	1.03921	1.46e-13	1.03921	1.85e-13	1.03921	7.27e-14	1.03921	4.66e-14	1.03921	2.56e-13	1.03921	2.9e-13	1.03921	0.00833816	1.03921	6.9e-06
	1.06326	1.21e-13	1.06256	5.88e-06	1.06277	1.44e-13	1.06277	9.35e-16	1.06277	5.18e-14	1.06277	1.04e-13	1.06277	3.78e-13	1.06277	3.87e-13	1.06277	0.0110225	1.06277	1.02e-05
	1.08683	2.89e-13	1.08611	8.21e-06	1.08633	1.58e-13	1.08633	3.95e-14	1.08633	4e-14	1.08633	1.87e-13	1.08633	2.06e-13	1.08633	5.87e-14	1.08633	0.0137315	1.08633	1.64e-05
	1.1104	6.44e-14	1.10966	1.18e-05	1.10989	1.94e-13	1.10989	1.94e-15	1.10989	3.37e-14	1.10989	3.99e-13	1.10989	3.83e-13	1.10989	1.18e-13	1.10989	0.015997	1.10989	2.62e-05
	1.13397	1.83e-13	1.13322	1.68e-05	1.13345	2.56e-13	1.13345	3.7e-13	1.13345	5.92e-15	1.13345	1.63e-13	1.13345	1.43e-13	1.13345	2.57e-13	1.13345	0.0176459	1.13345	4.52e-05
	1.15754	4.64e-14	1.15677	2.45e-05	1.15701	3.65e-13	1.15701	5.3e-15	1.15701	3.1e-14	1.15701	4e-13	1.15701	3.25e-13	1.15701	6.1e-14	1.15701	0.0196054	1.15701	7.26e-05
	1.18111	1.54e-13	1.18033	3.41e-05	1.18057	1.21e-13	1.18057	2.84e-13	1.18057	3.37e-14	1.18057	1.69e-13	1.18057	6.61e-14	1.18057	1.61e-13	1.18057	0.0177025	1.18057	0.000121243
	1.20468	4.33e-14	1.20388	4.99e-05	1.20413	2.08e-13	1.20413	1.85e-14	1.20413	4.03e-14	1.20413	5.68e-14	1.20413	1.68e-13	1.20413	1.89e-13	1.20413	0.0165635	1.20413	0.00018555
	1.22825	1.57e-13	1.22743	7.2e-05	1.22768	3.99e-13	1.22768	2.15e-13	1.22768	5.28e-14	1.22768	2.07e-13	1.22768	3.99e-14	1.22768	1.07e-13	1.22768	0.0147904	1.22768	0.00032257
	1.25182	4.75e-14	1.25099	0.000104854	1.25124	6.74e-14	1.25124	1.6e-13	1.25124	7.48e-14	1.25124	8.68e-14	1.25124	1.3e-13	1.25124	3.39e-13	1.25124	0.0127611	1.25124	0.000527
	1.27539	1.86e-13	1.27454	0.000150821	1.2748	2.04e-13	1.2748	1.87e-13	1.2748	1.16e-13	1.2748	3.79e-13	1.2748	4.56e-14	1.2748	2.38e-13	1.2748	0.0108014	1.2748	0.000831944
	1.29896	5.96e-14	1.2981	0.000216006	1.29836	6.13e-14	1.29836	3.86e-13	1.29836	1.95e-13	1.29836	1.31e-13	1.29836	1.76e-13	1.29836	2.39e-13	1.29836	0.00894413	1.29836	0.0012922
	1.32253	2.64e-13	1.32165	0.000308571	1.32192	1.73e-13	1.32192	2.39e-13	1.32192	3.59e-13	1.32192	4.84e-19	1.32192	6.39e-15	1.32192	2.31e-13	1.32192	0.00739754	1.32192	0.00206686
	1.3461	9.03e-14	1.34521	0.000437011	1.34548	9.13e-15	1.34548	1.61e-13	1.34548	8.11e-16	1.34548	7.71e-14	1.34548	3.6e-14	1.34548	5.25e-13	1.34548	0.00610747	1.34548	0.00296971
	1.36967	4.38e-14	1.36876	0.000617793	1.36904	9.77e-14	1.36904	7e-15	1.36904	3.95e-14	1.36904	4.95e-15	1.36904	2.12e-13	1.36904	2.25e-12	1.36904	0.00511397	1.36904	0.00417114
	1.39324	2.6e-13	1.39231	0.000907605	1.3926	9.9e-14	1.3926	8.18e-14	1.3926	1.95e-13	1.3926	5.44e-18	1.3926	2.8e-13	1.3926	9.44e-12	1.3926	0.00486628	1.3926	0.00571539
	1.41681	1.09e-13	1.41587	0.00125265	1.41616	3.97e-13	1.41616	2.34e-13	1.41616	1.87e-13	1.41616	6.79e-14	1.41616	1.74e-13	1.41616	4.36e-11	1.41616	0.00435375	1.41616	0.00753756
	1.44038	4.24e-19	1.43942	0.00173587	1.43972	5.64e-16	1.43972	5.04e-15	1.43972	6e-16	1.43972	1.59e-13	1.43972	4.2e-13	1.43972	1.59e-10	1.43972	0.00369844	1.43972	0.00971281
	1.46395	2.46e-13	1.46298	0.00238146	1.46327	8.4e-13	1.46327	1.74e-13	1.46327	6.64e-14	1.46327	2.84e-15	1.46327	3.93e-13	1.46327	6.27e-10	1.46327	0.00327504	1.46327	0.0118214
	1.48752	4.24e-19	1.48653	0.0032354	1.48683	5.04e-12	1.48683	1.68e-13	1.48683	1.24e-13	1.48683	2.26e-14	1.48683	7.97e-13	1.48683	2.43e-09	1.48683	0.0033995	1.48683	0.0145788
	1.51109	4.24e-19	1.51008	0.00416105	1.51039	2.98e-11	1.51039	1.07e-12	1.51039	1.55e-15	1.51039	3.7e-13	1.51039	5.99e-12	1.51039	9.17e-09	1.51039	0.00340279	1.51039	0.0171728
	1.53466	4.11e-13	1.53364	0.00556748	1.53395	1.69e-10	1.53395	6.16e-12	1.53395	1.04e-13	1.53395	2.48e-13	1.53395	4.43e-11	1.53395	3.31e-08	1.53395	0.00349763	1.53395	0.0195625
	1.55823	4.24e-19	1.55719	0.00787904	1.55751	9.59e-10	1.55751	3.92e-11	1.55751	2.27e-13	1.55751	1.63e-14	1.55751	3.14e-10	1.55751	1.15e-07	1.55751	0.00393998	1.55751	0.022098
	1.5818	4.24e-19	1.58075	0.00995026	1.58107	5.36e-09	1.58107	2.24e-10	1.58107	1.04e-12	1.58107	1.67e-14	1.58107	2.1e-09	1.58107	3.78e-07	1.58107	0.00460582	1.58107	0.027376
	1.60537	4.24e-19	1.6043	0.0122159	1.60463	2.88e-08	1.60463	1.51e-09	1.60463	6.89e-12	1.60463	1.99e-15	1.60463	1.32e-08	1.60463	1.2e-06	1.60463	0.00559132	1.60463	0.0282829
	1.62894	4.24e-19	1.62786	0.0157492	1.62819	1.47e-07	1.62819	8.98e-09	1.62819	4.6e-11	1.62819	1.33e-15	1.62819	7.69e-08	1.62819	4.23e-06	1.62819	0.00702354	1.62819	0.0322036
	1.65251	1.53e-17	1.65141	0.0199876	1.65175	7.31e-07	1.65175	5.22e-08	1.65175	3.26e-10	1.65175	3.56e-13	1.65175	4.21e-07	1.65175	1.04e-05	1.65175	0.00912558	1.65175	0.0341121
	1.67608	3.15e-13	1.67496	0.0244469	1.67531	3.35e-06	1.67531	3.03e-07	1.67531	2.06e-09	1.67531	1.29e-15	1.67531	2.15e-06	1.67531	2.72e-05	1.67531	0.0120096	1.67531	0.0373656
	1.69965	3.84e-13	1.69852	0.0294216	1.69886	1.47e-05	1.69886	1.65e-06	1.69886	1.46e-08	1.69886	1.29e-11	1.69886	9.72e-06	1.69886	8.02e-05	1.69886	0.016187	1.69886	0.0405768
	1.72322	3.81e-13	1.72207	0.0345714	1.72242	6.1e-05	1.72242	7.96e-06	1.72242	9e-08	1.72242	9.19e-10	1.72242	4.21e-05	1.72242	0.00020112	1.72242	0.0224465	1.72242	0.0441705
	1.74679	9.05e-11	1.74563	0.0405133	1.74598	0.000219746	1.74598	3.99e-05	1.74598	5.41e-07	1.74598	1.4e-08	1.74598	0.000157457	1.74598	0.000433863	1.74598	0.0307193	1.74598	0.0482836
	1.77036	1.27e-08	1.76918	0.0453034	1.76954	0.000748397	1.76954	0.00016746	1.76954	3.11e-06	1.76954	1.45e-07	1.76954	0.000554305	1.76954	0.00119085	1.76954	0.0393296	1.76954	0.0557032
	1.79393	1.08e-06	1.79274	0.0471982	1.7931	0.00230352	1.7931	0.000673352	1.7931	1.58e-05	1.7931	1.3e-06	1.7931	0.00179365	1.7931	0.00233319	1.7931	0.0543243	1.7931	0.0612984
	1.8175	4.92e-05	1.81629	0.0518126	1.81666	0.00638626	1.81666	0.0021924	1.81666	7.38e-05	1.81666	1.01e-05	1.81666	0.00488892	1.81666	0.00533822	1.81666	0.0782136	1.81666	0.0736412
	1.84107	0.001499	1.83984	0.0535784	1.84022	0.0171887	1.84022	0.00765661	1.84022	0.000313109	1.84022	6.78e-05	1.84022	0.0128837	1.84022	0.0116317	1.84022	0.111762	1.84022	0.0827235
	1.86464	0.0234967	1.8634	0.0591738	1.86378	0.0397226	1.86378	0.024001	1.86378	0.00119441	1.86378	0.000389412	1.86378	0.0332739	1.86378	0.0241848	1.86378	0.158041	1.86378	0.0958834
	1.88821	0.218094	1.88695	0.0585018	1.88734	0.0836535	1.88734	0.0617694	1.88734	0.00407779	1.88734	0.00194063	1.88734	0.0633392	1.88734	0.0475854	1.88734	0.220133	1.88734	0.124938
	1.91178	1.22806	1.91051	0.0569842	1.9109	0.159459	1.9109	0.142574	1.9109	0.012392	1.9109	0.00623908	1.9109	0.132494	1.9109	0.0893318	1.9109	0.298244	1.9109	0.140784
	1.93535	3.58702	1.93406	0.055825	1.93445	0.278195	1.93445	0.276408	1.93445	0.0335302	1.93445	0.0294928	1.93445	0.245903	1.93445	0.165667	1.93445	0.364604	1.93445	0.161878
	1.95892	6.77671	1.95761	0.0539039	1.95801	0.441017	1.95801	0.588935	1.95801	0.0799714	1.95801	0.0796981	1.95801	0.406882	1.95801	0.236125	1.95801	0.454925	1.95801	0.199993
	1.98249	7.70171	1.98117	0.0510473	1.98157	0.638908	1.98157	1.08467	1.98157	0.169506	1.98157	0.194986	1.98157	0.616538	1.98157	0.401462	1.98157	0.692535	1.98157	0.250928
	2.00606	5.82801	2.00472	0.0487638	2.00513	0.850249	2.00513	1.58522	2.00513	0.330401	2.00513	0.455813	2.00513	0.869722	2.00513	0.515036	2.00513	0.762717	2.00513	0.298325
	2.02962	2.55463	2.02828	0.0456064	2.02869	1.0601	2.02869	2.11136	2.02869	0.540522	2.02869	0.658302	2.02869	1.1432	2.02869	0.555043	2.02869	0.85969	2.02869	0.337475
	2.05319	0.677811	2.05183	0.0404467	2.05225	1.28339	2.05225	2.7805	2.05225	0.836715	2.05225	1.1087	2.05225	1.39453	2.05225	0.784241	2.05225	1.11115	2.05225	0.396545
	2.07676	0.122021	2.07539	0.0363967	2.07581	1.33598	2.07581	2.7207	2.07581	1.1529	2.07581	1.92822	2.07581	1.54684	2.07581	1.1876	2.07581	1.105	2.07581	0.458119
	2.10033	0.0132189	2.09894	0.0328438	2.09937	1.38266	2.09937	2.79264	2.09937	1.47081	2.09937	2.78727	2.09937	1.44785	2.09937	1.27202	2.09937	1.10587	2.09937	0.605979
	2.1239	0.0010583	2.12249	0.0299852	2.12293	1.38615	2.12293	2.88801	2.12293	1.54116	2.12293	2.6481	2.12293	1.69609	2.12293	1.27436	2.12293	1.06153	2.12293	0.572039
	2.14747	5.56e-05	2.14605	0.025669	2.14649	1.27141	2.14649	2.84826	2.14649	1.57485	2.14649	2.47838	2.14649	1.49693	2.14649	1.27785	2.14649	1.12261	2.14649	0.652578
	2.17104	2.08e-06	2.1696	0.0245293	2.17004	1.17031	2.17004	2.70512	2.17004	1.48838	2.17004	3.11278	2.17004	1.42532	2.17004	1.32164	2.17004	1.28796	2.17004	0.571499
	2.19461	5.88e-08	2.19316	0.0215419	2.1936	1.03284	2.1936	1.91401	2.1936	1.26247	2.1936	2.41333	2.1936	1.308	2.1936	1.56138	2.1936	1.13489	2.1936	0.459464
	2.21818	1.06e-09	2.21671	0.0202746	2.21716	0.873353	2.21716	1.63312	2.21716	0.989904	2.21716	1.87159	2.21716	1.15492	2.21716	1.22436	2.21716	1.13335	2.21716	0.38916
	2.24175	1.94e-11	2.24026	0.0193101	2.24072	0.725866	2.24072	1.30525	2.24072	0.809065	2.24072	1.35201	2.24072	0.993771	2.24072	1.51867	2.24072	1.06353	2.24072	0.328059
	2.26532	4.08e-13	2.26382	0.0180977	2.26428	0.587387	2.26428	0.878031	2.26428	0.615479	2.26428	0.927101	2.26428	0.832775	2.26428	1.0627	2.26428	1.14176	2.26428	0.205593
	2.28889	3.98e-13	2.28737	0.0167738	2.28784	0.496701	2.28784	0.645688	2.28784	0.436419	2.28784	0.597028	2.28784	0.687551	2.28784	0.919838	2.28784	0.821748	2.28784	0.141986
	2.31246	2e-14	2.31093	0.0164154	2.3114	0.395881	2.3114	0.541829	2.3114	0.302853	2.3114	0.476846	2.3114	0.567629	2.3114	0.75011	2.3114	0.744479	2.3114	0.0879827
	2.33603	3.5e-16	2.33448	0.0165435	2.33496	0.337823	2.33496	0.371419	2.33496	0.217868	2.33496	0.191855	2.33496	0.422649	2.33496	0.421935	2.33496	0.673255	2.33496	0.0433327
	2.3596	7.2e-18	2.35804	0.0164599	2.35852	0.263475	2.35852	0.26758	2.35852	0.152396	2.35852	0.120735	2.35852	0.353991	2.35852	0.349225	2.35852	0.614301	2.35852	0.0213696
	2.38317	1.28e-13	2.38159	0.0159071	2.38208	0.226118	2.38208	0.219801	2.38208	0.101336	2.38208	0.131953	2.38208	0.268058	2.38208	0.197902	2.38208	0.517175	2.38208	0.0107363
	2.40674	7.41e-19	2.40514	0.0174561	2.40563	0.188479	2.40563	0.16637	2.40563	0.0663893	2.40563	0.0662015	2.40563	0.186759	2.40563	0.187951	2.40563	0.320887	2.40563	0.00478382
	2.43031	6.57e-19	2.4287	0.0186414	2.42919	0.170537	2.42919	0.125708	2.42919	0.0468442	2.42919	0.0431919	2.42919	0.178272	2.42919	0.170513	2.42919	0.389105	2.42919	0.0016796
	2.45388	6.25e-19	2.45225	0.0202382	2.45275	0.139899	2.45275	0.118913	2.45275	0.0337198	2.45275	0.0326794	2.45275	0.120397	2.45275	0.0688393	2.45275	0.268496	2.45275	0.000639356
	2.47745	5.51e-19	2.47581	0.0224417	2.47631	0.132517	2.47631	0.093537	2.47631	0.0267734	2.47631	0.0202059	2.47631	0.0922928	2.47631	0.0608032	2.47631	0.277184	2.47631	0.000193778
	2.50102	4.67e-14	2.49936	0.0262841	2.49987	0.127252	2.49987	0.0731307	2.49987	0.0243258	2.49987	0.0110902	2.49987	0.0881252	2.49987	0.0592044	2.49987	0.192716	2.49987	6.83e-05
	2.52459	1.79e-13	2.52291	0.0309486	2.52343	0.115032	2.52343	0.0736862	2.52343	0.0176564	2.52343	0.008763	2.52343	0.0664019	2.52343	0.0247813	2.52343	0.243261	2.52343	1.82e-05
	2.54816	4.24e-19	2.54647	0.0353799	2.54699	0.112044	2.54699	0.0716097	2.54699	0.0154714	2.54699	0.00572064	2.54699	0.057824	2.54699	0.016552	2.54699	0.136012	2.54699	4.97e-06
	2.57173	5.25e-14	2.57002	0.0424543	2.57055	0.112295	2.57055	0.0625479	2.57055	0.0137992	2.57055	0.00399871	2.57055	0.0473004	2.57055	0.0148576	2.57055	0.137416	2.57055	1.22e-06
	2.5953	2.37e-13	2.59358	0.0518185	2.59411	0.116698	2.59411	0.0759411	2.59411	0.0120993	2.59411	0.00508298	2.59411	0.0386389	2.59411	0.00781222	2.59411	0.0903224	2.59411	3.79e-07
	2.61887	4.82e-14	2.61713	0.0663374	2.61766	0.119618	2.61766	0.0759984	2.61766	0.0129701	2.61766	0.00339558	2.61766	0.0394696	2.61766	0.0075896	2.61766	0.0825138	2.61766	8.1e-08
	2.64244	1.88e-13	2.64069	0.0842832	2.64122	0.123644	2.64122	0.0772492	2.64122	0.0127472	2.64122	0.00416037	2.64122	0.0306651	2.64122	0.005248	2.64122	0.0955975	2.64122	2.51e-08
	2.66601	5.88e-14	2.66424	0.111263	2.66478	0.137217	2.66478	0.0932997	2.66478	0.0145728	2.66478	0.0043144	2.66478	0.0351841	2.66478	0.00208607	2.66478	0.0883611	2.66478	5.22e-09
	2.68958	2.16e-13	2.68779	0.143902	2.68834	0.149485	2.68834	0.110194	2.68834	0.0159924	2.68834	0.00313236	2.68834	0.0311941	2.68834	0.0024314	2.68834	0.0623126	2.68834	1.01e-09
	2.71315	8.93e-14	2.71135	0.186538	2.7119	0.165871	2.7119	0.124743	2.7119	0.0172698	2.7119	0.00344366	2.7119	0.0309712	2.7119	0.00204115	2.7119	0.0547949	2.7119	3.56e-10
	2.73672	3.08e-13	2.7349	0.242135	2.73546	0.178391	2.73546	0.16661	2.73546	0.0218958	2.73546	0.00384511	2.73546	0.0264175	2.73546	0.000993155	2.73546	0.0460953	2.73546	1.05e-10
	2.76029	1.62e-13	2.75846	0.322925	2.75902	0.206998	2.75902	0.190766	2.75902	0.0274011	2.75902	0.00518277	2.75902	0.0274533	2.75902	0.000769832	2.75902	0.0396431	2.75902	2.5e-11
	2.78386	8.98e-14	2.78201	0.437721	2.78258	0.234236	2.78258	0.23682	2.78258	0.034143	2.78258	0.00634785	2.78258	0.0325464	2.78258	0.00089198	2.78258	0.043291	2.78258	1.12e-11
	2.80743	3.13e-13	2.80557	0.530413	2.80614	0.258724	2.80614	0.302774	2.80614	0.045826	2.80614	0.00999109	2.80614	0.0296211	2.80614	0.00069298	2.80614	0.0454629	2.80614	3.6e-12
	2.831	2.06e-13	2.82912	0.716559	2.8297	0.29298	2.8297	0.382366	2.8297	0.059678	2.8297	0.0105719	2.8297	0.0381534	2.8297	0.000541994	2.8297	0.0442521	2.8297	1.3e-12
	2.85457	1.39e-13	2.85267	0.878402	2.85325	0.337823	2.85325	0.535452	2.85325	0.0810243	2.85325	0.0146833	2.85325	0.0307021	2.85325	0.000706329	2.85325	0.0329554	2.85325	5.85e-13
	2.87814	3.76e-13	2.87623	1.08596	2.87681	0.377263	2.87681	0.638103	2.87681	0.0940012	2.87681	0.0253075	2.87681	0.0370729	2.87681	0.000482168	2.87681	0.0365889	2.87681	3.49e-13
	2.90171	3.02e-13	2.89978	1.36616	2.90037	0.416768	2.90037	0.807232	2.90037	0.144659	2.90037	0.0320746	2.90037	0.0549847	2.90037	0.000563145	2.90037	0.0437237	2.90037	1.47e-13
	2.92528	2.65e-13	2.92334	1.492	2.92393	0.456647	2.92393	1.0632	2.92393	0.207776	2.92393	0.0526236	2.92393	0.0635213	2.92393	0.000650641	2.92393	0.0346347	2.92393	7.32e-14
	2.94885	2.54e-13	2.94689	1.61895	2.94749	0.482612	2.94749	1.33032	2.94749	0.281483	2.94749	0.0774568	2.94749	0.0701425	2.94749	0.000677009	2.94749	0.0411964	2.94749	6.17e-14
	2.97242	2.58e-13	2.97044	1.7816	2.97105	0.526759	2.97105	1.47504	2.97105	0.38194	2.97105	0.118926	2.97105	0.0662103	2.97105	0.000915748	2.97105	0.0401237	2.97105	4.08e-14
	2.99599	2.86e-13	2.994	1.86853	2.99461	0.549955	2.99461	1.66876	2.99461	0.489372	2.99461	0.154289	2.99461	0.0890119	2.99461	0.00113118	2.99461	0.0427431	2.99461	7.37e-15
	3.01956	3.47e-13	3.01755	1.92928	3.01817	0.556334	3.01817	1.84525	3.01817	0.600865	3.01817	0.212378	3.01817	0.0909309	3.01817	0.000895002	3.01817	0.0520681	3.01817	3.7e-14
	3.04313	1.17e-13	3.04111	1.92917	3.04173	0.560681	3.04173	1.88194	3.04173	0.771079	3.04173	0.379551	3.04173	0.109914	3.04173	0.00159167	3.04173	0.0601342	3.04173	4.8e-14
	3.0667	1.61e-13	3.06466	1.89036	3.06529	0.45104	3.06529	1.55828	3.06529	0.950249	3.06529	0.648109	3.06529	0.133166	3.06529	0.00200843	3.06529	0.0595347	3.06529	6.93e-14
	3.09027	2.29e-13	3.08822	1.60201	3.08884	0.440857	3.08884	1.41592	3.08884	1.06761	3.08884	0.886929	3.08884	0.187444	3.08884	0.00241359	3.08884	0.0585191	3.08884	1.45e-13
	3.11384	3.38e-13	3.11177	1.40342	3.1124	0.421979	3.1124	1.46291	3.1124	1.15598	3.1124	0.907604	3.1124	0.240066	3.1124	0.00419346	3.1124	0.0681425	3.1124	2.88e-13
	3.13741	7.61e-14	3.13532	1.13695	3.13596	0.376905	3.13596	1.49287	3.13596	1.23884	3.13596	1.59268	3.13596	0.340753	3.13596	0.00489884	3.13596	0.0733217	3.13596	5.58e-13
	3.16098	1.3e-13	3.15888	0.916931	3.15952	0.326917	3.15952	1.32879	3.15952	1.35	3.15952	1.85444	3.15952	0.386039	3.15952	0.00867327	3.15952	0.0852428	3.15952	1.43e-12
	3.18455	2.32e-13	3.18243	0.659156	3.18308	0.282425	3.18308	0.971983	3.18308	0.840321	3.18308	2.34642	3.18308	0.423315	3.18308	0.012276	3.18308	0.113299	3.18308	5.81e-12
	3.20812	4.03e-13	3.20599	0.467813	3.20664	0.231456	3.20664	0.85716	3.20664	0.724336	3.20664	1.54288	3.20664	0.497216	3.20664	0.0137435	3.20664	0.113059	3.20664	2.52e-11
	3.23169	8.94e-14	3.22954	0.319569	3.2302	0.201088	3.2302	0.664688	3.2302	0.766671	3.2302	1.8411	3.2302	0.573387	3.2302	0.0220435	3.2302	0.131462	3.2302	9.23e-11
	3.25526	1.88e-13	3.25309	0.192519	3.25376	0.16319	3.25376	0.528601	3.25376	0.59519	3.25376	2.20465	3.25376	0.636262	3.25376	0.0305987	3.25376	0.163946	3.25376	3.22e-10
	3.27883	3.86e-13	3.27665	0.119856	3.27732	0.127453	3.27732	0.352599	3.27732	0.470901	3.27732	2.11487	3.27732	0.8611	3.27732	0.0609006	3.27732	0.213225	3.27732	4.88e-14
	3.3024	7.83e-14	3.3002	0.06578	3.30088	0.0957809	3.30088	0.243807	3.30088	0.406455	3.30088	2.30722	3.30088	0.963438	3.30088	0.0882335	3.30088	0.249929	3.30088	1.12e-08
	3.32597	2.13e-13	3.32376	0.0346644	3.32443	0.0703893	3.32443	0.160029	3.32443	0.286939	3.32443	2.09995	3.32443	1.11973	3.32443	0.164351	3.32443	0.306776	3.32443	6.4e-08
	3.34954	2.33e-14	3.34731	0.0169678	3.34799	0.0530107	3.34799	0.0985347	3.34799	0.201539	3.34799	1.94589	3.34799	1.3337	3.34799	0.23441	3.34799	0.369698	3.34799	4.42e-07
	3.37311	1.07e-13	3.37087	0.0080317	3.37155	0.0382015	3.37155	0.0704128	3.37155	0.147197	3.37155	1.78023	3.37155	1.46261	3.37155	0.427873	3.37155	0.468274	3.37155	2.68e-06
	3.39668	3.94e-13	3.39442	0.00366653	3.39511	0.0272142	3.39511	0.0399664	3.39511	0.103927	3.39511	1.36063	3.39511	1.74068	3.39511	0.62972	3.39511	0.590054	3.39511	1.76e-05
	3.42025	3.61e-14	3.41797	0.00155585	3.41867	0.0191602	3.41867	0.0221114	3.41867	0.0579147	3.41867	1.05966	3.41867	2.01423	3.41867	0.927988	3.41867	0.758821	3.41867	8.69e-05
	3.44382	2.59e-13	3.44153	0.000609658	3.44223	0.0126905	3.44223	0.0124862	3.44223	0.0341851	3.44223	0.864858	3.44223	2.19628	3.44223	1.39081	3.44223	0.865987	3.44223	0.000506431
	3.46739	1.25e-14	3.46508	0.000221975	3.46579	0.00857011	3.46579	0.0078661	3.46579	0.0228219	3.46579	0.669181	3.46579	2.13333	3.46579	1.886	3.46579	1.09307	3.46579	0.00288287
	3.49095	2.63e-13	3.48864	8.44e-05	3.48935	0.00603674	3.48935	0.00390785	3.48935	0.0123108	3.48935	0.487554	3.48935	2.38009	3.48935	2.83166	3.48935	1.33877	3.48935	0.0125892
	3.51452	4.37e-19	3.51219	2.96e-05	3.51291	0.00404811	3.51291	0.00205104	3.51291	0.0071252	3.51291	0.382787	3.51291	2.37869	3.51291	3.0723	3.51291	1.48298	3.51291	0.0534412
	3.53809	3.39e-13	3.53574	9.49e-06	3.53646	0.00248658	3.53646	0.00102257	3.53646	0.00386254	3.53646	0.228789	3.53646	2.18101	3.53646	3.44817	3.53646	1.80534	3.53646	0.190387
	3.56166	5.56e-14	3.5593	2.95e-06	3.56002	0.00165638	3.56002	0.00051375	3.56002	0.0019078	3.56002	0.157086	3.56002	1.92625	3.56002	3.82086	3.56002	2.1582	3.56002	0.620478
	3.58523	4.19e-14	3.58285	8.57e-07	3.58358	0.00114171	3.58358	0.000269653	3.58358	0.00108271	3.58358	0.102077	3.58358	1.76771	3.58358	3.75979	3.58358	2.46726	3.58358	1.63687
	3.6088	4.9e-14	3.60641	2.54e-07	3.60714	0.000686228	3.60714	0.00012858	3.60714	0.000589701	3.60714	0.0563338	3.60714	1.37062	3.60714	3.27315	3.60714	2.62573	3.60714	3.12578
	3.63237	5.46e-14	3.62996	7.34e-08	3.6307	0.000437522	3.6307	7.12e-05	3.6307	0.000262453	3.6307	0.0342241	3.6307	1.21339	3.6307	2.95334	3.6307	2.91539	3.6307	4.91422
	3.65594	6.36e-14	3.65352	1.96e-08	3.65426	0.000281551	3.65426	3.08e-05	3.65426	0.000167729	3.65426	0.0207999	3.65426	0.891735	3.65426	1.92617	3.65426	3.18669	3.65426	6.43916
	3.67951	7.05e-14	3.67707	5.39e-09	3.67782	0.000179323	3.67782	1.56e-05	3.67782	8.24e-05	3.67782	0.011307	3.67782	0.648768	3.67782	1.17714	3.67782	3.2502	3.67782	6.10964
	3.70308	4.26e-14	3.70062	1.34e-09	3.70138	0.000113936	3.70138	7.4e-06	3.70138	4.3e-05	3.70138	0.00703626	3.70138	0.487504	3.70138	0.740711	3.70138	3.26359	3.70138	4.43262
	3.72665	5.26e-14	3.72418	3.17e-10	3.72494	7.57e-05	3.72494	4.04e-06	3.72494	2.1e-05	3.72494	0.00386338	3.72494	0.339844	3.72494	0.323695	3.72494	3.1593	3.72494	2.32225
	3.75022	2.55e-14	3.74773	8.05e-11	3.7485	4.69e-05	3.7485	2.04e-06	3.7485	1.11e-05	3.7485	0.00204046	3.7485	0.199729	3.7485	0.143919	3.7485	2.99308	3.7485	0.940517
	3.77379	3.79e-13	3.77129	1.91e-11	3.77205	3e-05	3.77205	1.08e-06	3.77205	6.3e-06	3.77205	0.00111963	3.77205	0.120988	3.77205	0.0501937	3.77205	2.61706	3.77205	0.236507
	3.79736	4.05e-13	3.79484	4.2e-12	3.79561	2.06e-05	3.79561	5.22e-07	3.79561	3.32e-06	3.79561	0.000583369	3.79561	0.0614586	3.79561	0.0143863	3.79561	2.28605	3.79561	0.0466612
	3.82093	4.22e-13	3.81839	9.89e-13	3.81917	1.32e-05	3.81917	2.71e-07	3.81917	1.77e-06	3.81917	0.000366123	3.81917	0.0304968	3.81917	0.0038022	3.81917	1.8766	3.81917	0.00541919
	3.8445	5.61e-13	3.84195	2.18e-13	3.84273	8.86e-06	3.84273	1.33e-07	3.84273	1.07e-06	3.84273	0.000196336	3.84273	0.0171691	3.84273	0.000815711	3.84273	1.37	3.84273	0.00048317
	3.86807	5.85e-12	3.8655	2.11e-13	3.86629	6.28e-06	3.86629	7.81e-08	3.86629	6.05e-07	3.86629	0.000103974	3.86629	0.00723184	3.86629	0.000144189	3.86629	0.96385	3.86629	2.96e-05
	3.89164	5.25e-11	3.88906	2.22e-13	3.88985	4.11e-06	3.88985	4.08e-08	3.88985	3.22e-07	3.88985	6.44e-05	3.88985	0.00341229	3.88985	2.06e-05	3.88985	0.685254	3.88985	1.34e-06
	3.91521	3.89e-10	3.91261	2.46e-13	3.91341	2.89e-06	3.91341	2.34e-08	3.91341	2.08e-07	3.91341	3.16e-05	3.91341	0.00143606	3.91341	2.68e-06	3.91341	0.420807	3.91341	3.68e-08
	3.93878	2.67e-09	3.93617	2.83e-13	3.93697	2.01e-06	3.93697	1.44e-08	3.93697	1.3e-07	3.93697	2.31e-05	3.93697	0.000535042	3.93697	2.56e-07	3.93697	0.255947	3.93697	6.77e-10
	3.96235	1.76e-08	3.95972	1.93e-13	3.96053	1.4e-06	3.96053	7.34e-09	3.96053	7.79e-08	3.96053	1.33e-05	3.96053	0.000205292	3.96053	1.66e-08	3.96053	0.141846	3.96053	7.79e-12
	3.98592	9.34e-08	3.98327	5.91e-14	3.98409	9.48e-07	3.98409	4.83e-09	3.98409	5.05e-08	3.98409	6.11e-06	3.98409	7.52e-05	3.98409	1.13e-09	3.98409	0.0727358	3.98409	8.07e-14
	4.00949	4.79e-07	4.00683	1.08e-13	4.00764	6.85e-07	4.00764	2.69e-09	4.00764	3.35e-08	4.00764	3.67e-06	4.00764	2.31e-05	4.00764	6.22e-11	4.00764	0.0346184	4.00764	2.98e-13
	4.03306	1.9e-06	4.03038	5.98e-15	4.0312	5.3e-07	4.0312	1.53e-09	4.0312	2.44e-08	4.0312	2.81e-06	4.0312	6.65e-06	4.0312	2.48e-12	4.0312	0.0158215	4.0312	1.73e-13
	4.05663	7.42e-06	4.05394	1.18e-14	4.05476	3.85e-07	4.05476	9.6e-10	4.05476	1.69e-08	4.05476	1.46e-06	4.05476	1.92e-06	4.05476	7.35e-14	4.05476	0.00622411	4.05476	8.73e-14
	4.0802	2.59e-05	4.07749	4.55e-14	4.07832	2.76e-07	4.07832	6.78e-10	4.07832	1.12e-08	4.07832	1.09e-06	4.07832	5.01e-07	4.07832	1.25e-13	4.07832	0.00226566	4.07832	1.74e-13
	4.10377	7.3e-05	4.10105	2.08e-16	4.10188	2.2e-07	4.10188	4.59e-10	4.10188	9.25e-09	4.10188	6.16e-07	4.10188	1.12e-07	4.10188	1.09e-15	4.10188	0.000796794	4.10188	3.97e-13
	4.12734	0.000208354	4.1246	6.73e-17	4.12544	1.68e-07	4.12544	2.97e-10	4.12544	7.61e-09	4.12544	4.9e-07	4.12544	2.93e-08	4.12544	7.29e-14	4.12544	0.000250006	4.12544	4.93e-14
	4.15091	0.000463115	4.14815	4.34e-14	4.149	1.36e-07	4.149	2.03e-10	4.149	5.06e-09	4.149	3.13e-07	4.149	6.24e-09	4.149	2.91e-13	4.149	6.66e-05	4.149	4.18e-15
	4.17448	0.0010062	4.17171	7.96e-18	4.17256	1.09e-07	4.17256	1.52e-10	4.17256	4.7e-09	4.17256	2.76e-07	4.17256	1.35e-09	4.17256	3.06e-13	4.17256	1.72e-05	4.17256	4.64e-16
	4.19805	0.00208237	4.19526	1.04e-14	4.19612	9.02e-08	4.19612	1.06e-10	4.19612	3.93e-09	4.19612	1.95e-07	4.19612	2.4e-10	4.19612	7.62e-14	4.19612	4.21e-06	4.19612	5.38e-17
	4.22162	0.00379311	4.21882	1.56e-13	4.21968	7.51e-08	4.21968	7.97e-11	4.21968	3.48e-09	4.21968	1.51e-07	4.21968	4.38e-11	4.21968	1.63e-14	4.21968	8.79e-07	4.21968	3.75e-13
	4.24519	0.005734	4.24237	4.15e-14	4.24323	6.08e-08	4.24323	6.31e-11	4.24323	3.1e-09	4.24323	1.34e-07	4.24323	7.75e-12	4.24323	3.04e-16	4.24323	1.82e-07	4.24323	9.72e-19
	4.26876	0.00962622	4.26592	9.16e-15	4.26679	5.17e-08	4.26679	4.92e-11	4.26679	2.81e-09	4.26679	9.71e-08	4.26679	1.35e-12	4.26679	1.65e-17	4.26679	3.41e-08	4.26679	1.86e-13
	4.29233	0.0118863	4.28948	4.44e-19	4.29035	4.33e-08	4.29035	3.89e-11	4.29035	2.55e-09	4.29035	9.11e-08	4.29035	3.91e-13	4.29035	9.76e-14	4.29035	5.41e-09	4.29035	4.24e-19
	4.3159	0.0147771	4.31303	2.26e-13	4.31391	3.94e-08	4.31391	3.08e-11	4.31391	2.38e-09	4.31391	8.02e-08	4.31391	3.74e-13	4.31391	3.4e-13	4.31391	7.59e-10	4.31391	1.3e-13
	4.33947	0.0190282	4.33659	1.03e-13	4.33747	3.59e-08	4.33747	2.61e-11	4.33747	2.38e-09	4.33747	7.6e-08	4.33747	3.08e-13	4.33747	1e-18	4.33747	1.12e-10	4.33747	4.24e-19
	4.36304	0.019598	4.36014	4.67e-14	4.36103	3.09e-08	4.36103	2.35e-11	4.36103	2.5e-09	4.36103	7.65e-08	4.36103	1.56e-14	4.36103	1.08e-18	4.36103	1.25e-11	4.36103	1.32e-13
	4.38661	0.0197657	4.3837	3.12e-13	4.38459	2.77e-08	4.38459	2.15e-11	4.38459	2.28e-09	4.38459	7.16e-08	4.38459	2.62e-15	4.38459	6.63e-18	4.38459	1.35e-12	4.38459	4.24e-19
	4.41018	0.0202927	4.40725	1.62e-13	4.40815	2.6e-08	4.40815	1.74e-11	4.40815	2.59e-09	4.40815	6.59e-08	4.40815	3.99e-16	4.40815	9.2e-19	4.40815	1.46e-13	4.40815	2.93e-13
	4.43375	0.0210872	4.4308	8.44e-14	4.43171	2.47e-08	4.43171	1.62e-11	4.43171	3.08e-09	4.43171	8.18e-08	4.43171	2.04e-14	4.43171	1.11e-17	4.43171	1.45e-14	4.43171	2.24e-13
	4.45732	0.017871	4.45436	4.15e-14	4.45527	2.3e-08	4.45527	1.39e-11	4.45527	3.24e-09	4.45527	7.86e-08	4.45527	7.82e-18	4.45527	1.9e-13	4.45527	1.18e-15	4.45527	4.24e-19
	4.48089	0.0152178	4.47791	1.74e-14	4.47882	2.24e-08	4.47882	1.53e-11	4.47882	3.45e-09	4.47882	9.24e-08	4.47882	6.9e-14	4.47882	7.4e-18	4.47882	9.24e-17	4.47882	4.14e-13
	4.50446	0.0126646	4.50147	5.05e-15	4.50238	2.13e-08	4.50238	1.31e-11	4.50238	3.85e-09	4.50238	1.07e-07	4.50238	2.25e-13	4.50238	3.84e-18	4.50238	8.1e-18	4.50238	1.1e-13
	4.52803	0.0099209	4.52502	4.08e-16	4.52594	2.11e-08	4.52594	1.35e-11	4.52594	4.09e-09	4.52594	1.4e-07	4.52594	6.92e-19	4.52594	1.12e-18	4.52594	3.27e-13	4.52594	4.24e-19
	4.5516	0.00781104	4.54857	4.25e-19	4.5495	2.01e-08	4.5495	1.27e-11	4.5495	4.87e-09	4.5495	1.69e-07	4.5495	1.29e-18	4.5495	3.48e-13	4.5495	2.17e-18	4.5495	4.24e-19
	4.57517	0.00607577	4.57213	2.28e-13	4.57306	1.84e-08	4.57306	1.29e-11	4.57306	5.54e-09	4.57306	2.32e-07	4.57306	7.35e-14	4.57306	4.24e-19	4.57306	4.73e-14	4.57306	4.24e-19
	4.59874	0.00461616	4.59568	1.12e-13	4.59662	1.9e-08	4.59662	1.3e-11	4.59662	6.39e-09	4.59662	3.27e-07	4.59662	2.49e-15	4.59662	4.24e-19	4.59662	8.67e-19	4.59662	4.24e-19
	4.62231	0.00366006	4.61924	4.7e-14	4.62018	1.83e-08	4.62018	1.36e-11	4.62018	6.83e-09	4.62018	3.75e-07	4.62018	1.06e-14	4.62018	3.5e-13	4.62018	7.02e-19	4.62018	2.61e-13
	4.64588	0.002708	4.64279	1.41e-14	4.64374	1.77e-08	4.64374	1.27e-11	4.64374	7.65e-09	4.64374	5.57e-07	4.64374	4.24e-19	4.64374	4.24e-19	4.64374	3.11e-13	4.64374	2.44e-13
	4.66945	0.00202819	4.66635	1.78e-15	4.6673	1.75e-08	4.6673	1.37e-11	4.6673	9.32e-09	4.6673	7.88e-07	4.6673	7.12e-14	4.6673	2.11e-13	4.6673	4.24e-19	4.6673	1.07e-13
	4.69302	0.00154047	4.6899	4.25e-19	4.69086	1.74e-08	4.69086	1.38e-11	4.69086	1.01e-08	4.69086	1.26e-06	4.69086	4.88e-19	4.69086	4.24e-19	4.69086	4.24e-19	4.69086	3.93e-13
	4.71659	0.00123406	4.71345	4.98e-15	4.71441	1.66e-08	4.71441	1.59e-11	4.71441	1.17e-08	4.71441	1.86e-06	4.71441	4.94e-15	4.71441	1.95e-13	4.71441	1.78e-13	4.71441	1.97e-13
	4.74016	0.000937537	4.73701	3.34e-13	4.73797	1.72e-08	4.73797	1.57e-11	4.73797	1.32e-08	4.73797	2.8e-06	4.73797	2.9e-13	4.73797	4.24e-19	4.73797	4.24e-19	4.73797	9.36e-14
	4.76373	0.000790154	4.76056	9.78e-14	4.76153	1.62e-08	4.76153	1.72e-11	4.76153	1.38e-08	4.76153	4.47e-06	4.76153	1.32e-18	4.76153	3.16e-13	4.76153	4.24e-19	4.76153	4.34e-14
	4.7873	0.000681185	4.78412	2.28e-14	4.78509	1.63e-08	4.78509	1.76e-11	4.78509	1.58e-08	4.78509	5.82e-06	4.78509	4.24e-19	4.78509	2.65e-13	4.78509	2.83e-13	4.78509	2.36e-13
	4.81087	0.000591666	4.80767	2.7e-14	4.80865	1.6e-08	4.80865	1.8e-11	4.80865	1.52e-08	4.80865	1.07e-05	4.80865	4.71e-19	4.80865	7.57e-14	4.80865	4.24e-19	4.80865	1.25e-13
	4.83444	0.000551135	4.83122	4.4e-19	4.83221	1.53e-08	4.83221	1.88e-11	4.83221	1.59e-08	4.83221	1.55e-05	4.83221	2.72e-18	4.83221	4.24e-19	4.83221	1.74e-13	4.83221	6.53e-14
	4.85801	0.000481743	4.85478	2.62e-14	4.85577	1.5e-08	4.85577	2.04e-11	4.85577	1.73e-08	4.85577	2.63e-05	4.85577	2.22e-14	4.85577	1.62e-13	4.85577	4.24e-19	4.85577	3.98e-13
	4.88158	0.000496982	4.87833	7.67e-14	4.87933	1.43e-08	4.87933	2.32e-11	4.87933	1.81e-08	4.87933	3.6e-05	4.87933	5.77e-18	4.87933	4.24e-19	4.87933	1.17e-13	4.87933	2.38e-13
	4.90515	0.000488727	4.90189	4.1e-13	4.90289	1.36e-08	4.90289	2.51e-11	4.90289	1.73e-08	4.90289	6.74e-05	4.90289	2.17e-14	4.90289	3.02e-13	4.90289	4.24e-19	4.90289	1.42e-13
	4.92872	0.000527147	4.92544	4.28e-18	4.92645	1.27e-08	4.92645	2.5e-11	4.92645	1.72e-08	4.92645	9.32e-05	4.92645	2.68e-13	4.92645	4.24e-19	4.92645	1.02e-13	4.92645	8.45e-14
	4.95228	0.000625562	4.949	2.85e-14	4.95	1.13e-08	4.95	2.89e-11	4.95	1.59e-08	4.95	0.000149116	4.95	3.77e-18	4.95	2.33e-13	4.95	4.24e-19	4.95	5.02e-14
	4.97585	0.000760336	4.97255	5.22e-19	4.97356	1.02e-08	4.97356	3.18e-11	4.97356	1.43e-08	4.97356	0.000237129	4.97356	3.19e-13	4.97356	4.24e-19	4.97356	1.04e-13	4.97356	3.36e-13
	4.99942	0.000909736	4.9961	2.38e-15	4.99712	9.66e-09	4.99712	3.17e-11	4.99712	1.27e-08	4.99712	0.000362918	4.99712	1.47e-18	4.99712	4.24e-19	4.99712	4.24e-19	4.99712	2.23e-13
	5.02299	0.00125438	5.01966	2.36e-13	5.02068	8.76e-09	5.02068	3.45e-11	5.02068	1.19e-08	5.02068	0.000571183	5.02068	3.16e-13	5.02068	4.24e-19	5.02068	1.38e-13	5.02068	1.51e-13
	5.04656	0.00191	5.04321	7.53e-19	5.04424	7.43e-09	5.04424	3.81e-11	5.04424	9.52e-09	5.04424	0.000794563	5.04424	4.24e-19	5.04424	4.24e-19	5.04424	4.24e-19	5.04424	1.05e-13
	5.07013	0.00294396	5.06677	3.72e-13	5.0678	6.53e-09	5.0678	3.91e-11	5.0678	8.07e-09	5.0678	0.00114462	5.0678	3.47e-13	5.0678	2.02e-13	5.0678	3.1e-13	5.0678	7.31e-14
	5.0937	0.00494136	5.09032	3.7e-14	5.09136	5.6e-09	5.09136	4.09e-11	5.09136	6.4e-09	5.09136	0.00157326	5.09136	4.24e-19	5.09136	6.61e-14	5.09136	5.91e-14	5.09136	5.25e-14
	5.11727	0.0087702	5.11387	5.59e-14	5.11492	4.62e-09	5.11492	4.48e-11	5.11492	5.13e-09	5.11492	0.00213309	5.11492	2.86e-13	5.11492	2.52e-13	5.11492	4.24e-19	5.11492	4.12e-13
	5.14084	0.0168953	5.13743	1.24e-18	5.13848	3.71e-09	5.13848	4.8e-11	5.13848	3.78e-09	5.13848	0.00279471	5.13848	4.24e-19	5.13848	7.98e-14	5.13848	4.24e-19	5.13848	3.29e-13
	5.16441	0.0340543	5.16098	1.01e-13	5.16203	2.93e-09	5.16203	4.73e-11	5.16203	2.85e-09	5.16203	0.00355716	5.16203	4.24e-19	5.16203	2.86e-13	5.16203	4.24e-19	5.16203	2.67e-13
	5.18798	0.0744595	5.18454	7.87e-14	5.18559	2.35e-09	5.18559	5.03e-11	5.18559	1.95e-09	5.18559	0.00436205	5.18559	4.24e-19	5.18559	8.51e-14	5.18559	4.24e-19	5.18559	2.26e-13
	5.21155	0.356245	5.20809	1.78e-17	5.20915	3.6e-09	5.20915	1.1e-10	5.20915	2.71e-09	5.20915	0.0105972	5.20915	8.49e-19	5.20915	5.22e-13	5.20915	8.49e-19	5.20915	4.01e-13

## Sheet: SI Fig 3d
Supplementary Figure 3d source data
	NKR-P1 5.0 mg/ml		LLT1 SIM 0.7 mg/ml		NKR-P1+LLT1 SIM 0.3 mg/ml		NKR-P1+LLT1 SIM 0.5 mg/ml		NKR-P1+LLT1 SIM 1.0 mg/ml		NKR-P1+LLT1 SIM 1.4 mg/ml		NKR-P1+LLT1 SIM 1.9 mg/ml		NKR-P1+LLT1 SIM 2.6 mg/ml		NKR-P1+LLT1 SIM 5.0 mg/ml		NKR-P1+LLT1 SIM 7.2 mg/ml		NKR-P1+LLT1 SIM 10.4 mg/ml		NKR-P1+LLT1 SIM 12.4 mg/ml		NKR-P1+LLT1 SIM 16.1 mg/ml
	Sed. coeff. [S]	c(s)	Sed. coeff. [S]	c(s)	Sed. coeff. [S]	c(s)	Sed. coeff. [S]	c(s)	Sed. coeff. [S]	c(s)	Sed. coeff. [S]	c(s)	Sed. coeff. [S]	c(s)	Sed. coeff. [S]	c(s)	Sed. coeff. [S]	c(s)	Sed. coeff. [S]	c(s)	Sed. coeff. [S]	c(s)	Sed. coeff. [S]	c(s)	Sed. coeff. [S]	c(s)
	0.521155	6.47e-13	0.520761	0.000732771	0.520903	0.00602193	0.520903	0.00765004	0.520903	0.0231694	0.520903	0.0020645	0.520903	0.997854	0.520903	0.0126646	0.520903	1.72069	0.520903	1.24346	0.520903	0.28265	0.520903	2.24464	0.520903	3.76755e-05
	0.544725	4.21e-13	0.544313	0.15025	0.544461	0.755919	0.544461	0.799165	0.544461	1.36882	0.544461	0.355233	0.544461	0.915601	0.544461	0.486503	0.544461	0.171579	0.544461	0.867018	0.544461	1.45112	0.544461	0.860231	0.544461	0.0322811
	0.568295	2.9e-13	0.567865	0.0640386	0.56802	0.19437	0.56802	0.166874	0.56802	0.194162	0.56802	0.125863	0.56802	0.00203975	0.56802	0.0370563	0.56802	2.84753e-05	0.56802	0.00133963	0.56802	0.0119956	0.56802	0.000465031	0.56802	0.0521943
	0.591865	2.15e-13	0.591417	0.0285306	0.591578	0.0519351	0.591578	0.0353862	0.591578	0.0332826	0.591578	0.0466386	0.591578	5.86465e-06	0.591578	0.00287728	0.591578	4.21572e-09	0.591578	2.42657e-06	0.591578	8.29751e-05	0.591578	1.87797e-07	0.591578	0.0787718
	0.615435	1.72e-13	0.614969	0.013348	0.615137	0.0146028	0.615137	0.00773007	0.615137	0.00690295	0.615137	0.0183335	0.615137	2.2925e-08	0.615137	0.00023367	0.615137	5.95661e-13	0.615137	5.41584e-09	0.615137	4.99598e-07	0.615137	6.01101e-11	0.615137	0.109936
	0.639004	1.52e-13	0.638521	0.00657502	0.638695	0.00436737	0.638695	0.0017617	0.638695	0.00172831	0.638695	0.00756576	0.638695	1.27222e-10	0.638695	2.03186e-05	0.638695	9.79044e-14	0.638695	1.55508e-11	0.638695	2.72569e-09	0.638695	2.42688e-13	0.638695	0.140972
	0.662574	1.47e-13	0.662073	0.00342755	0.662253	0.00140186	0.662253	0.000423505	0.662253	0.000521785	0.662253	0.00335354	0.662253	1.0372e-12	0.662254	1.93027e-06	0.662254	3.97091e-13	0.662254	5.83907e-14	0.662253	1.40297e-11	0.662253	7.82303e-15	0.662253	0.165364
	0.686144	1.56e-13	0.685625	0.00189752	0.685812	0.000485952	0.685812	0.000108406	0.685812	0.000184966	0.685812	0.0015759	0.685812	3.65103e-13	0.685812	2.03858e-07	0.685812	1.07197e-13	0.685812	5.18025e-15	0.685812	3.91896e-13	0.685812	2.95965e-13	0.685812	0.176982
	0.709714	1.82e-13	0.709177	0.00114196	0.70937	0.000183084	0.70937	2.97699e-05	0.70937	7.769e-05	0.70937	0.000803199	0.70937	3.59783e-13	0.70937	2.44446e-08	0.70937	3.30625e-13	0.70937	1.36205e-14	0.70937	3.24506e-13	0.70937	2.7794e-13	0.70937	0.172708
	0.733284	2.29e-13	0.732729	0.000695489	0.732929	7.5217e-05	0.732929	8.82568e-06	0.732929	3.72074e-05	0.732929	0.000438173	0.732929	4.13541e-13	0.732929	3.36158e-09	0.732929	1.75718e-14	0.732929	2.88775e-13	0.732929	3.85685e-13	0.732929	5.24331e-14	0.732929	0.153851
	0.756854	3.07e-13	0.756281	0.000457431	0.756487	3.37696e-05	0.756487	2.83788e-06	0.756487	2.01449e-05	0.756487	0.000258269	0.756487	1.33496e-13	0.756487	5.36019e-10	0.756487	3.41041e-14	0.756487	1.59959e-13	0.756487	1.85125e-14	0.756487	1.61077e-13	0.756487	0.125476
	0.780424	4.36e-14	0.779833	0.000322763	0.780046	1.65269e-05	0.780046	9.93409e-07	0.780046	1.18853e-05	0.780046	0.00016387	0.780046	3.84125e-13	0.780046	9.99401e-11	0.780046	5.70527e-15	0.780046	2.24401e-13	0.780046	1.89744e-13	0.780046	4.1736e-13	0.780046	0.0941093
	0.803993	7.04e-14	0.803385	0.000233339	0.803604	9.01209e-06	0.803604	3.79477e-07	0.803604	7.75857e-06	0.803604	0.000110785	0.803604	2.39751e-13	0.803604	2.19181e-11	0.803604	5.52631e-14	0.803604	1.07766e-15	0.803604	3.81123e-13	0.803604	2.15993e-13	0.803604	0.0652948
	0.827563	1.17e-13	0.826937	0.000181185	0.827162	5.2821e-06	0.827162	1.58101e-07	0.827162	5.54638e-06	0.827162	8.10999e-05	0.827162	6.27751e-14	0.827162	5.67697e-12	0.827162	1.63381e-13	0.827162	1.68362e-13	0.827162	1.32886e-14	0.827162	3.37517e-13	0.827162	0.0425733
	0.851133	1.97e-13	0.850489	0.000148914	0.850721	3.35895e-06	0.850721	7.17259e-08	0.850721	4.19142e-06	0.850721	6.276e-05	0.850721	1.97307e-13	0.850721	1.73961e-12	0.850721	1.85978e-15	0.850721	1.64962e-13	0.850721	1.02998e-13	0.850721	1.66901e-13	0.850721	0.0257212
	0.874703	3.4e-13	0.874041	0.000123241	0.874279	2.28206e-06	0.874279	3.58052e-08	0.874279	3.25072e-06	0.874279	5.22824e-05	0.874279	9.31857e-14	0.874279	6.30785e-13	0.874279	4.85972e-14	0.874279	4.3048e-14	0.874279	2.18437e-15	0.874279	2.49005e-13	0.874279	0.0149041
	0.898273	5.82e-14	0.897593	0.000110453	0.897838	1.69492e-06	0.897838	1.92042e-08	0.897838	2.67907e-06	0.897838	4.53722e-05	0.897838	5.86886e-14	0.897838	4.11894e-13	0.897838	4.05345e-13	0.897838	1.73083e-13	0.897838	4.15154e-15	0.897838	1.91399e-13	0.897838	0.0082392
	0.921843	1.17e-13	0.921145	0.000101524	0.921396	1.35685e-06	0.921396	1.14426e-08	0.921396	2.18895e-06	0.921396	4.2041e-05	0.921396	8.71596e-17	0.921396	3.93217e-13	0.921396	7.50967e-14	0.921396	6.73552e-14	0.921396	3.70004e-13	0.921396	9.39826e-14	0.921396	0.00439109
	0.945412	2.3e-13	0.944697	9.50204e-05	0.944955	1.177e-06	0.944955	7.24056e-09	0.944955	1.85743e-06	0.944955	4.04945e-05	0.944955	4.70543e-14	0.944955	3.57043e-13	0.944955	4.55204e-15	0.944955	4.01672e-13	0.944955	5.61609e-14	0.944955	4.24477e-19	0.944955	0.00227625
	0.968982	4.41e-14	0.968249	9.34913e-05	0.968513	1.07518e-06	0.968513	5.13533e-09	0.968513	1.56377e-06	0.968513	4.08787e-05	0.968513	4.53678e-14	0.968513	3.75124e-13	0.968513	2.25983e-13	0.968513	2.48308e-13	0.968513	4.24476e-19	0.968513	4.24476e-19	0.968513	0.00116945
	0.992552	1.01e-13	0.991801	9.46808e-05	0.992071	1.0461e-06	0.992071	3.88125e-09	0.992071	1.3335e-06	0.992071	4.30189e-05	0.992071	9.03884e-14	0.992071	3.74307e-13	0.992071	6.25149e-14	0.992071	1.77613e-13	0.992071	2.42897e-13	0.992071	4.24476e-19	0.992071	0.000602567
	1.01612	2.21e-13	1.01535	9.76651e-05	1.01563	1.06761e-06	1.01563	3.17227e-09	1.01563	1.13388e-06	1.01563	4.69141e-05	1.01563	6.39826e-14	1.01563	4.19468e-13	1.01563	1.18331e-14	1.01563	1.4705e-13	1.01563	8.99415e-14	1.01563	4.24477e-19	1.01563	0.000308008
	1.03969	4.6e-14	1.0389	0.000103974	1.03919	1.15869e-06	1.03919	2.80091e-09	1.03919	9.70399e-07	1.03919	5.25246e-05	1.03919	3.30224e-18	1.03919	3.47816e-13	1.03919	4.24477e-19	1.03919	1.40801e-13	1.03919	3.43281e-14	1.03919	4.24477e-19	1.03919	0.000166636
	1.06326	1.21e-13	1.06246	0.000114433	1.06275	1.30504e-06	1.06275	2.62414e-09	1.06275	8.31145e-07	1.06275	6.08486e-05	1.06275	7.40248e-17	1.06275	3.86679e-13	1.06275	3.38028e-13	1.06275	1.58126e-13	1.06275	1.2297e-14	1.06275	3.85445e-13	1.06275	9.65738e-05
	1.08683	2.89e-13	1.08601	0.00012717	1.08631	1.54416e-06	1.08631	2.63758e-09	1.08631	7.17796e-07	1.08631	7.17675e-05	1.08631	1.47202e-17	1.08631	4.09935e-13	1.08631	1.88144e-13	1.08631	2.00025e-13	1.08631	5.01357e-15	1.08631	2.68359e-13	1.08631	5.36807e-05
	1.1104	6.44e-14	1.10956	0.00014247	1.10986	1.89572e-06	1.10986	2.82167e-09	1.10986	6.2627e-07	1.10986	8.65474e-05	1.10986	3.5917e-17	1.10986	3.87366e-13	1.10986	1.53792e-13	1.10986	2.68145e-13	1.10986	3.96528e-15	1.10986	2.31564e-13	1.10986	3.09817e-05
	1.13397	1.83e-13	1.13311	0.000163716	1.13342	2.40364e-06	1.13342	3.24014e-09	1.13342	5.67043e-07	1.13342	0.000105992	1.13342	3.30461e-13	1.13342	3.99925e-13	1.13342	2.071e-13	1.13342	3.95283e-13	1.13342	8.12364e-15	1.13342	2.42527e-13	1.13342	1.99549e-05
	1.15754	4.64e-14	1.15667	0.000189228	1.15698	3.13508e-06	1.15698	3.98149e-09	1.15698	5.15013e-07	1.15698	0.000131841	1.15698	2.9935e-16	1.15698	4.00203e-13	1.15698	3.82934e-13	1.15698	5.33804e-14	1.15698	2.08913e-14	1.15698	3.11427e-13	1.15698	1.34998e-05
	1.18111	1.54e-13	1.18022	0.000218505	1.18054	4.14757e-06	1.18054	5.15476e-09	1.18054	4.66782e-07	1.18054	0.000166458	1.18054	8.96979e-16	1.18054	5.05014e-13	1.18054	1.62081e-16	1.18054	1.07676e-13	1.18054	5.4286e-14	1.18054	4.24477e-19	1.18054	9.42549e-06
	1.20468	4.33e-14	1.20377	0.000262823	1.2041	5.7245e-06	1.2041	7.09418e-09	1.2041	4.56914e-07	1.2041	0.000211631	1.2041	2.59987e-13	1.2041	9.89505e-13	1.2041	1.27521e-14	1.2041	2.30248e-13	1.2041	1.36683e-13	1.2041	1.05706e-14	1.2041	7.05897e-06
	1.22825	1.57e-13	1.22732	0.000313135	1.22766	8.17143e-06	1.22766	1.01764e-08	1.22766	4.60842e-07	1.22766	0.000273121	1.22766	4.91807e-14	1.22766	2.14403e-12	1.22766	6.19869e-14	1.22766	1.71843e-13	1.22766	3.43541e-13	1.22766	4.74135e-14	1.22766	5.6758e-06
	1.25182	4.75e-14	1.25087	0.000375492	1.25121	1.1725e-05	1.25121	1.55489e-08	1.25121	4.87066e-07	1.25121	0.000353729	1.25121	3.05358e-13	1.25121	5.14866e-12	1.25121	2.13267e-13	1.25121	3.96322e-13	1.25121	7.04864e-15	1.25121	1.58893e-13	1.25121	4.87838e-06
	1.27539	1.86e-13	1.27442	0.000452934	1.27477	1.69764e-05	1.27477	2.46249e-08	1.27477	5.40508e-07	1.27477	0.000464099	1.27477	2.48361e-13	1.27477	1.24132e-11	1.27477	4.24476e-19	1.27477	1.36081e-16	1.27477	8.27455e-14	1.27477	4.24476e-19	1.27477	4.49408e-06
	1.29896	5.96e-14	1.29798	0.000543818	1.29833	2.49085e-05	1.29833	4.06935e-08	1.29833	6.24308e-07	1.29833	0.000611442	1.29833	3.67071e-13	1.29833	2.99782e-11	1.29833	3.94387e-14	1.29833	1.98701e-13	1.29833	4.04886e-13	1.29833	3.91602e-14	1.29833	4.47809e-06
	1.32253	2.64e-13	1.32153	0.00064893	1.32189	3.7924e-05	1.32189	7.00933e-08	1.32189	7.49517e-07	1.32189	0.000809574	1.32189	4.17415e-13	1.32189	7.93846e-11	1.32189	2.10645e-13	1.32189	1.72022e-15	1.32189	5.97677e-18	1.32189	2.21717e-13	1.32189	4.85108e-06
	1.3461	9.03e-14	1.34508	0.000812186	1.34545	5.76852e-05	1.34545	1.24742e-07	1.34545	9.95334e-07	1.34545	0.00108124	1.34545	3.67105e-13	1.34545	2.17832e-10	1.34545	4.24477e-19	1.34545	6.18823e-15	1.34545	2.71107e-13	1.34545	4.24477e-19	1.34545	5.58642e-06
	1.36967	4.38e-14	1.36863	0.00099065	1.36901	8.93755e-05	1.36901	2.30761e-07	1.36901	1.378e-06	1.36901	0.00144761	1.36901	3.93088e-13	1.36901	6.1861e-10	1.36901	9.38224e-14	1.36901	1.35105e-13	1.36901	1.34417e-14	1.36901	1.27714e-13	1.36901	6.83537e-06
	1.39324	2.6e-13	1.39219	0.00122206	1.39256	0.000140095	1.39256	4.459e-07	1.39256	2.00204e-06	1.39256	0.00195251	1.39256	9.60337e-13	1.39257	1.71425e-09	1.39257	4.24477e-19	1.39257	1.09303e-13	1.39256	2.36736e-14	1.39256	4.24477e-19	1.39256	8.94329e-06
	1.41681	1.09e-13	1.41574	0.00151358	1.41612	0.000220338	1.41612	8.80371e-07	1.41612	3.13241e-06	1.41612	0.00264868	1.41612	5.13193e-12	1.41612	4.89663e-09	1.41612	1.03572e-13	1.41612	3.75e-13	1.41612	2.51358e-14	1.41612	1.67761e-13	1.41612	1.23178e-05
	1.44038	4.24e-19	1.43929	0.00186635	1.43968	0.000348261	1.43968	1.79565e-06	1.43968	5.02715e-06	1.43968	0.00359487	1.43968	2.74372e-11	1.43968	1.44693e-08	1.43968	4.24476e-19	1.43968	1.54878e-13	1.43968	3.65889e-13	1.43968	4.24476e-19	1.43968	1.7921e-05
	1.46395	2.46e-13	1.46284	0.00230922	1.46324	0.000557439	1.46324	3.68027e-06	1.46324	9.07484e-06	1.46324	0.0049234	1.46324	1.47479e-10	1.46324	4.31728e-08	1.46324	1.98831e-13	1.46324	9.44672e-14	1.46324	1.44113e-16	1.46324	3.42452e-13	1.46324	2.76161e-05
	1.48752	4.24e-19	1.48639	0.00285971	1.4868	0.000899522	1.4868	7.64366e-06	1.4868	1.62478e-05	1.4868	0.00673131	1.4868	7.57144e-10	1.4868	1.29814e-07	1.4868	4.24477e-19	1.4868	6.48285e-15	1.4868	1.13994e-16	1.4868	4.24477e-19	1.4868	4.57312e-05
	1.51109	4.24e-19	1.50995	0.00353804	1.51036	0.00144304	1.51036	1.60558e-05	1.51036	3.08315e-05	1.51036	0.00923952	1.51036	3.76701e-09	1.51036	3.71495e-07	1.51036	1.54271e-18	1.51036	5.62471e-14	1.51036	1.48524e-15	1.51036	4.24477e-19	1.51036	7.677e-05
	1.53466	4.11e-13	1.5335	0.0043482	1.53392	0.00233934	1.53392	3.3975e-05	1.53392	6.03899e-05	1.53392	0.0127239	1.53392	1.88737e-08	1.53391	1.06962e-06	1.53391	3.22464e-13	1.53391	5.06873e-14	1.53392	2.85522e-13	1.53392	4.24477e-19	1.53392	0.000132282
	1.55823	4.24e-19	1.55705	0.00538469	1.55747	0.00373428	1.55747	7.20216e-05	1.55747	0.0001224	1.55747	0.0174619	1.55747	8.82461e-08	1.55747	3.11925e-06	1.55747	1.86243e-16	1.55747	6.01739e-14	1.55747	3.42716e-13	1.55747	4.24477e-19	1.55747	0.000233763
	1.5818	4.24e-19	1.5806	0.0065666	1.58103	0.00602655	1.58103	0.000151862	1.58103	0.000253479	1.58103	0.0239547	1.58103	4.19225e-07	1.58103	8.94056e-06	1.58103	3.13666e-15	1.58103	6.35931e-13	1.58103	3.38394e-13	1.58103	5.46223e-15	1.58103	0.000428285
	1.60537	4.24e-19	1.60415	0.0080712	1.60459	0.00959306	1.60459	0.000316755	1.60459	0.00053189	1.60459	0.0327809	1.60459	1.79816e-06	1.60459	2.46562e-05	1.60459	4.23877e-14	1.60459	7.43572e-12	1.60459	3.38316e-13	1.60459	1.88039e-14	1.60459	0.000798241
	1.62894	4.24e-19	1.6277	0.00953866	1.62815	0.0150358	1.62815	0.000655652	1.62815	0.00111211	1.62815	0.0445809	1.62815	7.61679e-06	1.62815	6.5789e-05	1.62815	2.16471e-13	1.62815	8.1952e-11	1.62815	3.95521e-13	1.62815	7.31283e-14	1.62815	0.00148226
	1.65251	1.53e-17	1.65126	0.0113575	1.65171	0.0238721	1.65171	0.00134474	1.65171	0.00232575	1.65171	0.0604367	1.65171	3.03209e-05	1.65171	0.000169649	1.65171	1.8233e-14	1.65171	8.90907e-10	1.65171	1.27315e-12	1.65171	3.35354e-13	1.65171	0.00274432
	1.67608	3.15e-13	1.67481	0.0140745	1.67527	0.0367591	1.67527	0.00263609	1.67527	0.00480562	1.67527	0.081054	1.67527	0.000112029	1.67527	0.00043113	1.67527	4.48225e-15	1.67527	8.56094e-09	1.67527	3.0128e-11	1.67527	6.46761e-14	1.67527	0.0050107
	1.69965	3.84e-13	1.69836	0.0160552	1.69882	0.0557592	1.69882	0.00515008	1.69882	0.00972084	1.69882	0.107387	1.69882	0.000388229	1.69882	0.00104663	1.69882	2.9974e-13	1.69882	7.00275e-08	1.69882	5.96564e-10	1.69882	3.46844e-15	1.69882	0.00910101
	1.72322	3.81e-13	1.72191	0.0190244	1.72238	0.0840815	1.72238	0.00970884	1.72238	0.0192103	1.72238	0.141116	1.72238	0.00125723	1.72238	0.0024426	1.72238	2.25888e-12	1.72238	5.77306e-07	1.72238	9.99842e-09	1.72238	3.18545e-13	1.72238	0.0162431
	1.74679	9.05e-11	1.74547	0.0220918	1.74594	0.123121	1.74594	0.0175767	1.74594	0.0366111	1.74594	0.182705	1.74594	0.00372875	1.74594	0.00541483	1.74594	1.25332e-10	1.74594	4.72456e-06	1.74594	1.40389e-07	1.74594	8.41747e-12	1.74594	0.0281176
	1.77036	1.27e-08	1.76902	0.0252233	1.7695	0.176635	1.7695	0.0307556	1.7695	0.0669567	1.7695	0.233259	1.7695	0.0103721	1.7695	0.0113641	1.7695	5.16395e-09	1.7695	3.06794e-05	1.7695	1.60933e-06	1.7695	4.9486e-10	1.7695	0.0473673
	1.79393	1.08e-06	1.79257	0.0282748	1.79306	0.243138	1.79306	0.0511513	1.79306	0.116143	1.79306	0.292686	1.79306	0.0261507	1.79306	0.0227805	1.79306	1.59004e-07	1.79306	0.000169255	1.79306	1.52463e-05	1.79306	2.09746e-08	1.79306	0.0769005
	1.8175	4.92e-05	1.81612	0.0306733	1.81662	0.328335	1.81662	0.0819786	1.81662	0.192454	1.81662	0.360118	1.81662	0.0600086	1.81662	0.0431634	1.81662	3.53674e-06	1.81662	0.000985951	1.81662	0.000117892	1.81662	6.25059e-07	1.81662	0.120095
	1.84107	0.001499	1.83967	0.0330375	1.84017	0.434331	1.84017	0.125519	1.84017	0.300901	1.84017	0.43515	1.84017	0.127265	1.84017	0.077492	1.84017	5.79403e-05	1.84017	0.00390987	1.84017	0.000747437	1.84017	1.32208e-05	1.84017	0.176209
	1.86464	0.0234967	1.86323	0.0347578	1.86373	0.553119	1.86373	0.182834	1.86373	0.442018	1.86373	0.514335	1.86373	0.244625	1.86373	0.129086	1.86373	0.000683911	1.86373	0.0147737	1.86373	0.0037759	1.86373	0.000195708	1.86373	0.245158
	1.88821	0.218094	1.88678	0.0358825	1.88729	0.684365	1.88729	0.252681	1.88729	0.605396	1.88729	0.59442	1.88729	0.429014	1.88729	0.20232	1.88729	0.00580612	1.88729	0.0593408	1.88729	0.0156485	1.88729	0.0020326	1.88729	0.326389
	1.91178	1.22806	1.91033	0.036307	1.91085	0.826511	1.91085	0.335222	1.91085	0.820602	1.91085	0.671905	1.91085	0.677017	1.91085	0.300187	1.91085	0.0357172	1.91085	0.154369	1.91085	0.0522459	1.91085	0.01502	1.91085	0.394942
	1.93535	3.58702	1.93388	0.0363333	1.93441	0.967397	1.93441	0.419584	1.93441	0.997203	1.93441	0.739565	1.93441	0.975398	1.93441	0.415256	1.93441	0.160018	1.93441	0.364125	1.93441	0.143037	1.93441	0.0766332	1.93441	0.457278
	1.95892	6.77671	1.95743	0.0357814	1.95797	1.09759	1.95797	0.50195	1.95797	1.15197	1.95797	0.799681	1.95797	1.28971	1.95797	0.542007	1.95797	0.524744	1.95797	0.709221	1.95797	0.320614	1.95797	0.278292	1.95797	0.50163
	1.98249	7.70171	1.98099	0.0346199	1.98153	1.21259	1.98153	0.570738	1.98153	1.26233	1.98153	0.843105	1.98153	1.55087	1.98152	0.660394	1.98152	1.34981	1.98152	1.2212	1.98153	0.591763	1.98153	0.776332	1.98153	0.507218
	2.00606	5.82801	2.00454	0.0330722	2.00508	1.28934	2.00508	0.628339	2.00508	1.24956	2.00508	0.867853	2.00508	1.7486	2.00508	0.760545	2.00508	2.32986	2.00508	1.72452	2.00508	0.900445	2.00508	1.54007	2.00508	0.476027
	2.02962	2.55463	2.02809	0.0300257	2.02864	1.30986	2.02864	0.650054	2.02864	1.22721	2.02864	0.872069	2.02864	1.75443	2.02864	0.813906	2.02864	3.21265	2.02864	2.15608	2.02864	1.10837	2.02864	2.30839	2.02864	0.410512
	2.05319	0.677811	2.05164	0.0269661	2.0522	1.30608	2.0522	0.671211	2.0522	1.14016	2.0522	0.860065	2.0522	1.67443	2.0522	0.827941	2.0522	3.36464	2.0522	2.16037	2.0522	1.24398	2.0522	2.64512	2.0522	0.335468
	2.07676	0.122021	2.07519	0.0243338	2.07576	1.28549	2.07576	0.637342	2.07576	1.0165	2.07576	0.830029	2.07576	1.45391	2.07576	0.804511	2.07576	2.63273	2.07576	1.75298	2.07576	1.13884	2.07576	2.26376	2.07576	0.254744
	2.10033	0.0132189	2.09875	0.020961	2.09932	1.17054	2.09932	0.591973	2.09932	0.87239	2.09932	0.785889	2.09932	1.19807	2.09932	0.738825	2.09932	1.71816	2.09932	1.14667	2.09932	0.922936	2.09932	1.57615	2.09932	0.184285
	2.1239	0.0010583	2.1223	0.0186428	2.12288	1.08946	2.12288	0.533042	2.12288	0.720994	2.12288	0.72742	2.12288	0.934213	2.12288	0.646538	2.12288	0.877347	2.12288	0.672984	2.12288	0.652518	2.12288	0.891786	2.12288	0.1229
	2.14747	5.56e-05	2.14585	0.0159642	2.14643	1.03259	2.14643	0.473925	2.14643	0.57774	2.14643	0.667329	2.14643	0.64577	2.14643	0.545475	2.14643	0.418136	2.14643	0.355054	2.14643	0.408312	2.14643	0.435422	2.14643	0.078096
	2.17104	2.08e-06	2.1694	0.0137571	2.16999	0.882638	2.16999	0.406865	2.16999	0.453171	2.16999	0.607322	2.16999	0.452477	2.16999	0.437402	2.16999	0.134956	2.16999	0.173976	2.16999	0.229948	2.16999	0.173017	2.16999	0.0455487
	2.19461	5.88e-08	2.19295	0.0117336	2.19355	0.781877	2.19355	0.337141	2.19355	0.350595	2.19355	0.543187	2.19355	0.309276	2.19355	0.342348	2.19355	0.0455038	2.19355	0.0624209	2.19355	0.118965	2.19355	0.0607822	2.19355	0.0251321
	2.21818	1.06e-09	2.21651	0.0103465	2.21711	0.680789	2.21711	0.284406	2.21711	0.264159	2.21711	0.482127	2.21711	0.205712	2.21711	0.261436	2.21711	0.0138847	2.21711	0.0208597	2.21711	0.0571665	2.21711	0.0187587	2.21711	0.0133204
	2.24175	1.94e-11	2.24006	0.00838304	2.24067	0.585249	2.24067	0.230039	2.24067	0.199892	2.24067	0.426535	2.24067	0.134306	2.24067	0.191913	2.24067	0.00319276	2.24067	0.00684664	2.24067	0.0275176	2.24067	0.00545848	2.24067	0.00680939
	2.26532	4.08e-13	2.26361	0.00743551	2.26423	0.497633	2.26423	0.185249	2.26423	0.151853	2.26423	0.375589	2.26423	0.0884116	2.26423	0.137931	2.26423	0.00075923	2.26423	0.00169827	2.26423	0.0105781	2.26423	0.00144945	2.26423	0.00331417
	2.28889	3.98e-13	2.28716	0.00649972	2.28778	0.427277	2.28778	0.156731	2.28778	0.122441	2.28778	0.327916	2.28778	0.0543258	2.28778	0.0988575	2.28778	0.000183482	2.28778	0.00048206	2.28778	0.00432023	2.28778	0.000375387	2.28778	0.00158945
	2.31246	2e-14	2.31071	0.00566874	2.31134	0.36428	2.31134	0.124061	2.31134	0.0909992	2.31134	0.287682	2.31134	0.0361711	2.31134	0.0710515	2.31134	3.31102e-05	2.31134	0.000105129	2.31134	0.00181093	2.31134	9.39024e-05	2.31134	0.000715694
	2.33603	3.5e-16	2.33427	0.00501557	2.3349	0.31015	2.3349	0.102064	2.3349	0.0674942	2.3349	0.25268	2.3349	0.0235508	2.3349	0.0505748	2.3349	7.19556e-06	2.3349	2.70143e-05	2.3349	0.000687723	2.3349	2.27922e-05	2.3349	0.000328976
	2.3596	7.2e-18	2.35782	0.00447273	2.35846	0.273854	2.35846	0.0845748	2.35846	0.0534211	2.35846	0.224755	2.35846	0.0150413	2.35846	0.0364974	2.35846	1.58328e-06	2.35846	5.5725e-06	2.35846	0.000260863	2.35846	5.902e-06	2.35846	0.000147918
	2.38317	1.28e-13	2.38137	0.00406569	2.38202	0.227408	2.38202	0.071446	2.38202	0.0454724	2.38202	0.199677	2.38202	0.0103044	2.38202	0.0263031	2.38202	3.58976e-07	2.38202	1.30865e-06	2.38202	0.000101616	2.38202	1.51081e-06	2.38202	6.66718e-05
	2.40674	7.41e-19	2.40492	0.00380107	2.40558	0.20161	2.40558	0.0591188	2.40558	0.037008	2.40558	0.179749	2.40558	0.00740976	2.40558	0.0193148	2.40558	8.6101e-08	2.40558	2.60408e-07	2.40558	4.20222e-05	2.40558	4.30417e-07	2.40558	2.93548e-05
	2.43031	6.57e-19	2.42847	0.00378571	2.42914	0.181126	2.42914	0.051832	2.42914	0.0336608	2.42914	0.163189	2.42914	0.00569092	2.42914	0.0145069	2.42914	2.28325e-08	2.42914	7.15351e-08	2.42914	1.73273e-05	2.42914	1.301e-07	2.42914	1.34169e-05
	2.45388	6.25e-19	2.45203	0.00368712	2.45269	0.163138	2.45269	0.0464519	2.45269	0.0303209	2.45269	0.151005	2.45269	0.00415253	2.45269	0.011142	2.45269	5.76598e-09	2.45269	1.65305e-08	2.45269	7.49902e-06	2.45269	4.23862e-08	2.45269	6.23518e-06
	2.47745	5.51e-19	2.47558	0.0036852	2.47625	0.153324	2.47625	0.0419074	2.47625	0.0282747	2.47625	0.139746	2.47625	0.00334994	2.47625	0.00871017	2.47625	1.99457e-09	2.47625	4.08295e-09	2.47625	3.50821e-06	2.47625	1.30215e-08	2.47625	2.97344e-06
	2.50102	4.67e-14	2.49913	0.00382689	2.49981	0.144349	2.49981	0.0373316	2.49981	0.0265211	2.49981	0.133266	2.49981	0.00300751	2.49981	0.00692238	2.49981	6.29448e-10	2.49981	1.07923e-09	2.49981	1.6563e-06	2.49981	5.32022e-09	2.49981	1.55453e-06
	2.52459	1.79e-13	2.52268	0.00423805	2.52337	0.135484	2.52337	0.0373301	2.52337	0.0255331	2.52337	0.128152	2.52337	0.00263878	2.52337	0.00590524	2.52337	2.60926e-10	2.52337	3.43844e-10	2.52337	8.62963e-07	2.52337	2.21877e-09	2.52337	8.00714e-07
	2.54816	4.24e-19	2.54623	0.00444419	2.54693	0.128274	2.54693	0.0354325	2.54693	0.0249838	2.54693	0.124444	2.54693	0.0023068	2.54693	0.00507548	2.54693	1.28499e-10	2.54693	1.22376e-10	2.54693	5.13943e-07	2.54693	1.15587e-09	2.54693	4.64526e-07
	2.57173	5.25e-14	2.56979	0.00517556	2.57049	0.131156	2.57049	0.0347167	2.57049	0.0260151	2.57049	0.12432	2.57049	0.00245883	2.57049	0.00460166	2.57049	6.64367e-11	2.57049	4.76974e-11	2.57049	3.34467e-07	2.57049	6.60601e-10	2.57049	2.71569e-07
	2.5953	2.37e-13	2.59334	0.00612199	2.59404	0.133224	2.59404	0.034881	2.59404	0.028249	2.59404	0.124663	2.59404	0.00243392	2.59404	0.00419649	2.59404	4.03807e-11	2.59404	2.18232e-11	2.59404	2.04473e-07	2.59404	3.78036e-10	2.59404	1.67232e-07
	2.61887	4.82e-14	2.61689	0.00734103	2.6176	0.134526	2.6176	0.0375231	2.6176	0.0317104	2.6176	0.12739	2.6176	0.00277826	2.6176	0.00421901	2.6176	2.81535e-11	2.6176	1.22815e-11	2.6176	1.52974e-07	2.6176	2.70067e-10	2.6176	1.16944e-07
	2.64244	1.88e-13	2.64044	0.00927386	2.64116	0.149615	2.64116	0.0400394	2.64116	0.0366576	2.64116	0.134061	2.64116	0.00324056	2.64116	0.00441942	2.64116	2.56703e-11	2.64116	6.83242e-12	2.64116	1.25024e-07	2.64116	2.49838e-10	2.64116	8.56538e-08
	2.66601	5.88e-14	2.66399	0.011727	2.66472	0.154354	2.66472	0.0425398	2.66472	0.0452926	2.66472	0.141534	2.66472	0.00401677	2.66472	0.00467509	2.66472	2.80403e-11	2.66472	4.59855e-12	2.66472	9.64192e-08	2.66472	2.06332e-10	2.66472	7.12202e-08
	2.68958	2.16e-13	2.68755	0.0156706	2.68828	0.176764	2.68828	0.0513448	2.68828	0.0529793	2.68828	0.151956	2.68828	0.00504354	2.68828	0.00501275	2.68828	3.31164e-11	2.68828	4.17354e-12	2.68828	9.98735e-08	2.68828	2.23448e-10	2.68828	6.16593e-08
	2.71315	8.93e-14	2.7111	0.0213166	2.71184	0.187879	2.71184	0.0577225	2.71184	0.0661139	2.71184	0.164391	2.71184	0.00646018	2.71184	0.00580716	2.71184	4.80211e-11	2.71184	4.44574e-12	2.71184	1.02758e-07	2.71184	2.75128e-10	2.71184	6.081e-08
	2.73672	3.08e-13	2.73465	0.0280726	2.73539	0.217472	2.73539	0.066437	2.73539	0.0861465	2.73539	0.182219	2.73539	0.00912535	2.7354	0.00696952	2.7354	8.67343e-11	2.7354	5.82134e-12	2.73539	1.18378e-07	2.73539	3.9714e-10	2.73539	6.29962e-08
	2.76029	1.62e-13	2.7582	0.0413856	2.75895	0.248134	2.75895	0.0830104	2.75895	0.105268	2.75895	0.202498	2.75895	0.0134867	2.75895	0.00864656	2.75895	1.83829e-10	2.75895	6.68922e-12	2.75895	1.63356e-07	2.75895	6.09219e-10	2.75895	7.7595e-08
	2.78386	8.98e-14	2.78175	0.0577279	2.78251	0.293568	2.78251	0.0989541	2.78251	0.131161	2.78251	0.22548	2.78251	0.0200637	2.78251	0.010635	2.78251	4.61872e-10	2.78251	1.2717e-11	2.78251	2.21596e-07	2.78251	1.09532e-09	2.78251	1.01473e-07
	2.80743	3.13e-13	2.80531	0.0821794	2.80607	0.337625	2.80607	0.113341	2.80607	0.173994	2.80607	0.253531	2.80607	0.0301336	2.80607	0.0138713	2.80607	1.14078e-09	2.80607	2.16987e-11	2.80607	3.12212e-07	2.80607	2.16921e-09	2.80607	1.46911e-07
	2.831	2.06e-13	2.82886	0.114409	2.82963	0.39834	2.82963	0.138422	2.82963	0.226957	2.82963	0.288697	2.82963	0.0422725	2.82963	0.0188313	2.82963	3.58552e-09	2.82963	4.54062e-11	2.82963	5.90315e-07	2.82963	4.75545e-09	2.82963	2.23186e-07
	2.85457	1.39e-13	2.85241	0.163898	2.85319	0.452987	2.85319	0.170501	2.85319	0.294306	2.85319	0.327548	2.85319	0.0699171	2.85319	0.0250059	2.85319	1.39874e-08	2.85319	1.29156e-10	2.85319	8.99296e-07	2.85319	1.15151e-08	2.85319	3.93974e-07
	2.87814	3.76e-13	2.87596	0.238235	2.87675	0.51592	2.87675	0.201611	2.87675	0.385171	2.87675	0.370324	2.87675	0.10931	2.87675	0.0344811	2.87675	4.78243e-08	2.87675	3.73342e-10	2.87675	1.63706e-06	2.87675	2.98846e-08	2.87675	7.23864e-07
	2.90171	3.02e-13	2.89951	0.328117	2.9003	0.630926	2.9003	0.249434	2.9003	0.461013	2.9003	0.421984	2.9003	0.171518	2.9003	0.0474718	2.9003	2.01306e-07	2.9003	1.232e-09	2.9003	3.36072e-06	2.9003	8.58854e-08	2.9003	1.48262e-06
	2.92528	2.65e-13	2.92307	0.447298	2.92386	0.677444	2.92386	0.311423	2.92386	0.588092	2.92386	0.481912	2.92386	0.249196	2.92386	0.0689554	2.92386	8.36461e-07	2.92386	4.38367e-09	2.92386	7.61689e-06	2.92386	2.44644e-07	2.92386	3.09152e-06
	2.94885	2.54e-13	2.94662	0.633177	2.94742	0.792043	2.94742	0.359364	2.94742	0.711082	2.94742	0.542243	2.94742	0.381246	2.94742	0.0929099	2.94742	4.30313e-06	2.94742	1.97703e-08	2.94742	1.73597e-05	2.94742	7.73828e-07	2.94742	6.80057e-06
	2.97242	2.58e-13	2.97017	0.840343	2.97098	0.894473	2.97098	0.41877	2.97098	0.801784	2.97098	0.607496	2.97098	0.545545	2.97098	0.127441	2.97098	2.13218e-05	2.97098	7.72336e-08	2.97098	3.43884e-05	2.97098	2.44178e-06	2.97098	1.75416e-05
	2.99599	2.86e-13	2.99372	1.06599	2.99454	1.06531	2.99454	0.483753	2.99454	0.978941	2.99454	0.68318	2.99454	0.777554	2.99454	0.185212	2.99454	9.46736e-05	2.99454	4.25138e-07	2.99454	8.63334e-05	2.99454	8.66528e-06	2.99454	4.41506e-05
	3.01956	3.47e-13	3.01727	1.36498	3.0181	1.07891	3.0181	0.504552	3.0181	1.06095	3.0181	0.741314	3.0181	1.01428	3.0181	0.262032	3.0181	0.000459769	3.0181	1.88949e-06	3.0181	0.000202231	3.0181	2.79302e-05	3.0181	0.000113289
	3.04313	1.17e-13	3.04083	1.60557	3.04165	1.17809	3.04165	0.57119	3.04165	1.16518	3.04165	0.805087	3.04165	1.28708	3.04165	0.344663	3.04165	0.00201507	3.04165	1.01603e-05	3.04165	0.000457706	3.04165	9.73838e-05	3.04165	0.000308508
	3.0667	1.61e-13	3.06438	1.85375	3.06521	1.1218	3.06521	0.553484	3.06521	1.22725	3.06521	0.863835	3.06521	1.61963	3.06521	0.453684	3.06521	0.00895618	3.06521	4.63586e-05	3.06521	0.00124287	3.06521	0.000316147	3.06521	0.000817873
	3.09027	2.29e-13	3.08793	2.02964	3.08877	1.12689	3.08877	0.558919	3.08877	1.13769	3.08877	0.917288	3.08877	1.7962	3.08877	0.575931	3.08877	0.0299946	3.08877	0.000236925	3.08877	0.00327004	3.08877	0.00113914	3.08877	0.00216649
	3.11384	3.38e-13	3.11148	2.11591	3.11233	1.12979	3.11233	0.527491	3.11233	1.04135	3.11233	0.95303	3.11233	2.01599	3.11233	0.67463	3.11233	0.119527	3.11233	0.00108257	3.11233	0.00825549	3.11233	0.00368827	3.11233	0.00598764
	3.13741	7.61e-14	3.13503	2.03062	3.13589	1.01513	3.13589	0.473099	3.13589	0.906232	3.13589	0.961179	3.13589	1.96397	3.13589	0.81095	3.13589	0.335971	3.13589	0.0047899	3.13589	0.0173112	3.13589	0.00789681	3.13589	0.0152175
	3.16098	1.3e-13	3.15859	1.8777	3.15945	0.94505	3.15945	0.429184	3.15945	0.801253	3.15945	0.96311	3.15945	1.79583	3.15945	0.943895	3.15945	0.945325	3.15945	0.0192362	3.15945	0.0397556	3.15945	0.0225328	3.15945	0.0387295
	3.18455	2.32e-13	3.18214	1.60216	3.183	0.845205	3.183	0.347728	3.183	0.656245	3.183	0.932171	3.183	1.53296	3.18301	1.03809	3.18301	1.95123	3.18301	0.0696486	3.183	0.0888107	3.183	0.0628615	3.183	0.0916099
	3.20812	4.03e-13	3.20569	1.17609	3.20656	0.699902	3.20656	0.257224	3.20656	0.494363	3.20656	0.879848	3.20656	1.2035	3.20656	1.06252	3.20656	3.16474	3.20656	0.215353	3.20656	0.19837	3.20656	0.145487	3.20656	0.213289
	3.23169	8.94e-14	3.22924	0.919377	3.23012	0.539662	3.23012	0.186812	3.23012	0.351472	3.23012	0.834634	3.23012	0.902644	3.23012	0.944414	3.23012	4.83959	3.23012	0.594411	3.23012	0.405859	3.23012	0.346556	3.23012	0.428477
	3.25526	1.88e-13	3.25279	0.620762	3.25368	0.433576	3.25368	0.132844	3.25368	0.223395	3.25368	0.745532	3.25368	0.576127	3.25368	0.950429	3.25368	5.35342	3.25368	1.41203	3.25368	0.65043	3.25368	0.723572	3.25368	0.794379
	3.27883	3.86e-13	3.27635	0.37968	3.27724	0.323218	3.27724	0.0844215	3.27724	0.150171	3.27724	0.67484	3.27724	0.361676	3.27724	0.801447	3.27724	4.29634	3.27724	2.49679	3.27724	0.981085	3.27724	1.26764	3.27724	1.33462
	3.3024	7.83e-14	3.2999	0.236574	3.3008	0.229122	3.3008	0.0531236	3.3008	0.0902084	3.3008	0.567274	3.3008	0.197235	3.3008	0.65236	3.3008	2.81739	3.3008	4.00794	3.3008	1.52703	3.3008	2.22741	3.3008	2.03559
	3.32597	2.13e-13	3.32345	0.129012	3.32436	0.154028	3.32436	0.0293186	3.32436	0.0503495	3.32436	0.485511	3.32436	0.100721	3.32436	0.50035	3.32436	1.37983	3.32436	4.62779	3.32436	1.7622	3.32436	3.1171	3.32436	2.55794
	3.34954	2.33e-14	3.347	0.0623161	3.34791	0.0973365	3.34791	0.0166111	3.34791	0.0260852	3.34791	0.406824	3.34791	0.0446796	3.34791	0.341405	3.34791	0.429521	3.34791	4.49534	3.34791	2.32356	3.34791	3.94703	3.34791	2.97461
	3.37311	1.07e-13	3.37055	0.0285406	3.37147	0.0606813	3.37147	0.00852863	3.37147	0.0139635	3.37147	0.324026	3.37147	0.0186597	3.37147	0.226117	3.37147	0.107908	3.37147	2.88821	3.37147	2.39906	3.37147	4.7358	3.37147	2.91556
	3.39668	3.94e-13	3.39411	0.0116386	3.39503	0.035012	3.39503	0.00369657	3.39503	0.00649531	3.39503	0.253764	3.39503	0.00626735	3.39503	0.13293	3.39503	0.0190215	3.39503	1.48854	3.39503	2.42513	3.39503	4.51166	3.39503	2.42632
	3.42025	3.61e-14	3.41766	0.00441978	3.41859	0.0198435	3.41859	0.00156291	3.41859	0.00274368	3.41859	0.196616	3.41859	0.00220146	3.41859	0.0766169	3.41859	0.00205089	3.41859	0.55186	3.41859	2.2781	3.41859	3.71726	3.41859	1.61415
	3.44382	2.59e-13	3.44121	0.00163319	3.44215	0.011614	3.44215	0.000688904	3.44215	0.00121681	3.44215	0.149634	3.44215	0.000647398	3.44215	0.0387639	3.44215	0.000153459	3.44215	0.155131	3.44215	1.61856	3.44215	2.85977	3.44215	0.935809
	3.46739	1.25e-14	3.46476	0.000517683	3.46571	0.00613015	3.46571	0.000263751	3.46571	0.000518802	3.46571	0.11052	3.46571	0.000183295	3.46571	0.0181485	3.46571	8.77293e-06	3.46571	0.0310089	3.46571	1.12964	3.46571	1.74252	3.46571	0.45477
	3.49095	2.63e-13	3.48831	0.000154361	3.48926	0.00301362	3.48926	9.76994e-05	3.48926	0.000196788	3.48926	0.0798066	3.48926	4.80353e-05	3.48926	0.00851995	3.48926	1.94624e-07	3.48926	0.00260828	3.48926	0.61353	3.48926	1.02077	3.48926	0.188685
	3.51452	4.37e-19	3.51187	4.20246e-05	3.51282	0.00145264	3.51282	3.14313e-05	3.51282	7.79803e-05	3.51282	0.0566982	3.51282	9.81447e-06	3.51282	0.00370798	3.51282	4.51418e-09	3.51282	0.000236172	3.51282	0.338532	3.51282	0.469638	3.51282	0.0602234
	3.53809	3.39e-13	3.53542	1.03609e-05	3.53638	0.000732191	3.53638	1.11566e-05	3.53638	2.54176e-05	3.53638	0.0400766	3.53638	2.03956e-06	3.53638	0.00134472	3.53638	7.59112e-11	3.53638	1.6224e-05	3.53638	0.146263	3.53638	0.196817	3.53638	0.0161532
	3.56166	5.56e-14	3.55897	2.40667e-06	3.55994	0.000342086	3.55994	3.24829e-06	3.55994	8.84509e-06	3.55994	0.0275058	3.55994	3.93262e-07	3.55994	0.000474809	3.55994	6.65361e-13	3.55994	7.47739e-07	3.55994	0.0526416	3.55994	0.0763498	3.55994	0.00346723
	3.58523	4.19e-14	3.58252	5.48441e-07	3.5835	0.000147716	3.5835	9.38914e-07	3.5835	3.13832e-06	3.5835	0.0183208	3.5835	6.66375e-08	3.5835	0.000171768	3.5835	2.08759e-14	3.5835	2.48938e-08	3.5835	0.0170904	3.5835	0.0240391	3.5835	0.000586921
	3.6088	4.9e-14	3.60607	1.04898e-07	3.60706	6.65559e-05	3.60706	2.40628e-07	3.60706	9.92721e-07	3.60706	0.0123912	3.60706	1.06344e-08	3.60706	4.68402e-05	3.60706	3.34358e-16	3.60706	5.03996e-10	3.60706	0.00466175	3.60706	0.00633826	3.60706	7.57147e-05
	3.63237	5.46e-14	3.62963	1.93955e-08	3.63061	2.74095e-05	3.63061	6.23336e-08	3.63061	3.15002e-07	3.63061	0.00786144	3.63061	1.61364e-09	3.63062	1.38571e-05	3.63062	1.00203e-14	3.63062	6.16159e-12	3.63061	0.0012088	3.63061	0.0015834	3.63061	9.33749e-06
	3.65594	6.36e-14	3.65318	3.34957e-09	3.65417	1.18509e-05	3.65417	1.39659e-08	3.65417	9.04144e-08	3.65417	0.00510017	3.65417	2.14733e-10	3.65417	3.4629e-06	3.65417	4.43449e-14	3.65417	2.79e-15	3.65417	0.000219514	3.65417	0.000319913	3.65417	8.84732e-07
	3.67951	7.05e-14	3.67673	5.51146e-10	3.67773	4.85504e-06	3.67773	3.45285e-09	3.67773	2.85837e-08	3.67773	0.00326853	3.67773	2.70816e-11	3.67773	9.92416e-07	3.67773	6.74994e-16	3.67773	9.67997e-14	3.67773	3.80224e-05	3.67773	6.78528e-05	3.67773	7.01099e-08
	3.70308	4.26e-14	3.70028	8.75152e-11	3.70129	1.89756e-06	3.70129	7.87239e-10	3.70129	8.38381e-09	3.70129	0.00208418	3.70129	3.13569e-12	3.70129	2.33115e-07	3.70129	8.08011e-18	3.70129	1.54228e-13	3.70129	6.14858e-06	3.70129	1.1347e-05	3.70129	4.07175e-09
	3.72665	5.26e-14	3.72383	1.22398e-11	3.72485	7.73396e-07	3.72485	1.65116e-10	3.72485	2.45562e-09	3.72485	0.00126721	3.72485	4.00772e-13	3.72485	5.42327e-08	3.72485	4.21115e-13	3.72485	3.4192e-13	3.72485	7.5139e-07	3.72485	1.86432e-06	3.72485	2.17858e-10
	3.75022	2.55e-14	3.74739	1.65377e-12	3.74841	2.97934e-07	3.74841	3.10051e-11	3.74841	6.80052e-10	3.74841	0.000801696	3.74841	3.54349e-13	3.74841	1.10234e-08	3.74841	6.00979e-14	3.74841	1.6437e-14	3.74841	8.4293e-08	3.74841	2.77609e-07	3.74841	9.03427e-12
	3.77379	3.79e-13	3.77094	2.66917e-13	3.77197	1.16366e-07	3.77197	6.21533e-12	3.77197	2.09102e-10	3.77197	0.000496857	3.77197	3.48349e-13	3.77197	2.3557e-09	3.77197	2.87383e-13	3.77197	5.3719e-16	3.77197	8.17476e-09	3.77197	3.80036e-08	3.77197	3.94286e-13
	3.79736	4.05e-13	3.79449	1.83973e-13	3.79552	4.37641e-08	3.79552	1.12821e-12	3.79552	5.66514e-11	3.79552	0.000303692	3.79552	3.7707e-13	3.79552	4.29554e-10	3.79552	5.9088e-14	3.79552	3.6695e-17	3.79552	6.40967e-10	3.79552	4.40271e-09	3.79552	8.78923e-14
	3.82093	4.22e-13	3.81804	3.96363e-15	3.81908	1.69626e-08	3.81908	2.96168e-13	3.81908	1.71151e-11	3.81908	0.000185656	3.81908	7.79505e-14	3.81908	7.8623e-11	3.81908	4.49502e-14	3.81908	2.43567e-18	3.81908	4.76471e-11	3.81908	5.87344e-10	3.81908	2.11186e-15
	3.8445	5.61e-13	3.84159	4.84482e-16	3.84264	6.35972e-09	3.84264	5.31044e-14	3.84264	5.0759e-12	3.84264	0.000112171	3.84264	7.83248e-15	3.84264	1.519e-11	3.84264	1.03864e-14	3.84264	4.24477e-19	3.84264	3.16396e-12	3.84264	6.30525e-11	3.84264	3.5614e-16
	3.86807	5.85e-12	3.86515	3.29104e-13	3.8662	2.54752e-09	3.8662	8.07222e-15	3.8662	1.4919e-12	3.8662	6.9194e-05	3.8662	1.26428e-15	3.8662	2.49696e-12	3.8662	1.87452e-14	3.8662	4.15688e-13	3.8662	3.43788e-13	3.8662	7.31796e-12	3.8662	6.37225e-17
	3.89164	5.25e-11	3.8887	5.98924e-18	3.88976	1.01465e-09	3.88976	2.79266e-13	3.88976	4.5636e-13	3.88976	4.29636e-05	3.88976	7.16662e-15	3.88976	4.20182e-13	3.88976	2.04476e-14	3.88976	4.24477e-19	3.88976	3.57566e-13	3.88976	6.76799e-13	3.88976	3.01951e-13
	3.91521	3.89e-10	3.91225	2.95952e-18	3.91332	4.08584e-10	3.91332	2.35908e-16	3.91332	3.68722e-13	3.91332	2.61048e-05	3.91332	1.66691e-13	3.91332	4.07088e-13	3.91332	2.21739e-14	3.91332	4.24477e-19	3.91332	4.05749e-13	3.91332	1.94847e-13	3.91332	9.62341e-19
	3.93878	2.67e-09	3.9358	9.35489e-19	3.93687	1.58761e-10	3.93687	1.19884e-13	3.93687	3.80997e-13	3.93687	1.62147e-05	3.93687	3.43941e-18	3.93687	2.80893e-13	3.93687	3.85962e-14	3.93687	2.71226e-13	3.93687	3.99172e-13	3.93687	2.329e-13	3.93687	2.06769e-13
	3.96235	1.76e-08	3.95935	2.05824e-18	3.96043	6.59015e-11	3.96043	1.79947e-13	3.96043	4.10185e-13	3.96043	1.00913e-05	3.96043	4.81985e-16	3.96043	5.15938e-14	3.96043	4.49055e-14	3.96043	4.24477e-19	3.96043	3.34356e-14	3.96043	2.50233e-13	3.96043	4.24477e-19
	3.98592	9.34e-08	3.98291	2.54375e-14	3.98399	2.76345e-11	3.98399	3.39405e-18	3.98399	2.14997e-13	3.98399	6.28232e-06	3.98399	6.08273e-19	3.98399	9.77585e-15	3.98399	4.24477e-19	3.98399	4.24477e-19	3.98399	2.79043e-13	3.98399	1.13451e-13	3.98399	2.04196e-13
	4.00949	4.79e-07	4.00646	1.17109e-13	4.00755	1.18167e-11	4.00755	1.41008e-13	4.00755	2.00874e-13	4.00755	4.00497e-06	4.00755	8.20101e-14	4.00755	3.15678e-14	4.00755	4.24477e-19	4.00755	4.24477e-19	4.00755	2.63559e-16	4.00755	1.32771e-13	4.00755	4.24477e-19
	4.03306	1.9e-06	4.03001	6.01075e-14	4.03111	5.09787e-12	4.03111	1.07766e-13	4.03111	2.86254e-14	4.03111	2.53481e-06	4.03111	5.9761e-17	4.03111	7.67976e-15	4.03111	4.24475e-19	4.03111	4.24475e-19	4.03111	1.24707e-16	4.03111	8.27287e-16	4.03111	4.03964e-13
	4.05663	7.42e-06	4.05356	7.61493e-19	4.05467	2.26498e-12	4.05467	1.26926e-18	4.05467	2.07465e-13	4.05467	1.61492e-06	4.05467	1.48622e-13	4.05467	5.72378e-17	4.05467	4.24475e-19	4.05467	4.24475e-19	4.05467	5.78037e-14	4.05467	7.31762e-14	4.05467	7.19135e-14
	4.0802	2.59e-05	4.07712	3.4529e-13	4.07823	1.06544e-12	4.07823	5.01944e-14	4.07823	1.45772e-13	4.07823	1.05206e-06	4.07823	2.37845e-17	4.07822	4.02981e-13	4.07822	4.24477e-19	4.07822	4.24477e-19	4.07823	3.17325e-13	4.07823	5.57086e-17	4.07823	4.24477e-19
	4.10377	7.3e-05	4.10067	6.59048e-19	4.10178	5.20592e-13	4.10178	9.62942e-19	4.10178	4.14231e-14	4.10178	6.92457e-07	4.10178	3.68052e-13	4.10178	3.99245e-13	4.10178	4.24477e-19	4.10178	4.10095e-13	4.10178	1.08157e-16	4.10178	1.9783e-13	4.10178	1.59321e-13
	4.12734	0.000208354	4.12422	1.741e-14	4.12534	2.86355e-13	4.12534	2.3077e-14	4.12534	9.06704e-16	4.12534	4.54046e-07	4.12534	6.24255e-14	4.12534	1.62182e-15	4.12534	4.24477e-19	4.12534	1.17048e-13	4.12534	2.08103e-13	4.12534	3.64681e-14	4.12534	1.5119e-13
	4.15091	0.000463115	4.14777	9.67001e-15	4.1489	1.32876e-13	4.1489	8.98895e-19	4.1489	2.32602e-13	4.1489	3.0602e-07	4.1489	4.53506e-18	4.1489	6.18723e-14	4.1489	7.60475e-14	4.1489	3.22418e-13	4.1489	2.60297e-17	4.1489	3.67982e-18	4.1489	4.24479e-19
	4.17448	0.0010062	4.17132	5.18004e-19	4.17246	7.09029e-14	4.17246	7.71097e-14	4.17246	9.73562e-14	4.17246	2.10869e-07	4.17246	3.5378e-13	4.17246	1.39199e-13	4.17246	2.44941e-13	4.17246	1.01321e-13	4.17246	2.11255e-14	4.17246	2.3535e-13	4.17246	4.24479e-19
	4.19805	0.00208237	4.19487	4.29111e-14	4.19602	3.9316e-14	4.19602	2.31028e-18	4.19602	2.10847e-13	4.19602	1.46383e-07	4.19602	8.81822e-14	4.19602	3.17055e-16	4.19602	6.48667e-14	4.19602	4.16811e-13	4.19602	3.48144e-13	4.19602	8.26189e-14	4.19602	4.24472e-19
	4.22162	0.00379311	4.21843	5.34755e-19	4.21958	3.89279e-14	4.21958	2.97794e-13	4.21958	4.72801e-17	4.21958	1.01564e-07	4.21958	1.31223e-14	4.21958	5.15834e-15	4.21958	2.24844e-13	4.21958	1.56787e-13	4.21958	1.44249e-14	4.21958	2.52558e-14	4.21958	4.24472e-19
	4.24519	0.005734	4.24198	1.49007e-18	4.24313	1.33966e-14	4.24313	6.35308e-19	4.24313	2.40788e-17	4.24313	7.28454e-08	4.24313	1.10192e-18	4.24313	1.10961e-13	4.24313	6.48753e-14	4.24313	5.00669e-14	4.24313	1.63605e-13	4.24313	2.6608e-15	4.24313	2.41956e-13
	4.26876	0.00962622	4.26553	2.07289e-13	4.26669	8.55733e-15	4.26669	8.11124e-14	4.26669	4.78542e-14	4.26669	5.336e-08	4.26669	1.29885e-13	4.26669	9.79037e-15	4.26669	2.45378e-13	4.26669	2.05706e-13	4.26669	4.24477e-19	4.26669	4.17423e-13	4.26669	2.26875e-13
	4.29233	0.0118863	4.28908	5.3336e-19	4.29025	5.55769e-14	4.29025	3.5212e-18	4.29025	5.55533e-14	4.29025	3.95783e-08	4.29025	2.75505e-14	4.29025	9.60188e-18	4.29025	7.96251e-14	4.29025	7.41514e-14	4.29025	1.30742e-13	4.29025	2.63864e-13	4.29025	1.03585e-13
	4.3159	0.0147771	4.31263	2.39458e-13	4.31381	2.16178e-13	4.31381	1.95115e-13	4.31381	4.0922e-14	4.31381	2.95045e-08	4.31381	4.64684e-19	4.31381	1.7102e-13	4.31381	3.40507e-13	4.31381	3.49342e-13	4.31381	4.24477e-19	4.31381	1.71425e-13	4.31381	2.62142e-13
	4.33947	0.0190282	4.33619	2.5003e-18	4.33737	2.68137e-15	4.33737	2.98325e-13	4.33737	2.71277e-14	4.33737	2.25095e-08	4.33737	3.60953e-13	4.33737	2.88266e-14	4.33737	1.32846e-13	4.33737	1.49199e-13	4.33737	1.57401e-13	4.33737	1.28038e-13	4.33737	1.1966e-13
	4.36304	0.019598	4.35974	1.54382e-13	4.36093	2.08131e-15	4.36093	5.99485e-18	4.36093	1.66095e-14	4.36093	1.75336e-08	4.36093	1.21638e-13	4.36093	1.30928e-18	4.36093	4.46069e-14	4.36093	5.78988e-14	4.36093	4.24477e-19	4.36093	9.87416e-14	4.36093	4.96815e-14
	4.38661	0.0197657	4.38329	3.12694e-13	4.38448	3.50029e-13	4.38448	1.03944e-14	4.38448	3.95778e-13	4.38448	1.36086e-08	4.38448	3.43883e-14	4.38448	3.79814e-13	4.38448	1.91072e-13	4.38448	2.82205e-13	4.38448	3.65571e-13	4.38448	8.40963e-14	4.38448	2.69598e-13
	4.41018	0.0202927	4.40684	4.20231e-18	4.40804	6.68109e-14	4.40804	2.94656e-13	4.40804	2.64429e-13	4.40804	1.10001e-08	4.40804	6.56312e-15	4.40804	1.07663e-13	4.40804	7.22598e-14	4.40804	1.29441e-13	4.40804	8.33806e-14	4.40804	8.48351e-14	4.40804	1.4019e-13
	4.43375	0.0210872	4.43039	6.53303e-15	4.4316	3.10141e-14	4.4316	3.62799e-14	4.4316	1.59744e-13	4.4316	9.01828e-09	4.4316	4.24477e-19	4.4316	1.86008e-14	4.4316	3.51332e-13	4.4316	5.40711e-14	4.4316	4.24477e-19	4.4316	9.49824e-14	4.4316	6.98735e-14
	4.45732	0.017871	4.45395	2.55482e-13	4.45516	1.3236e-13	4.45516	4.02026e-18	4.45516	2.68859e-18	4.45516	7.43368e-09	4.45516	1.94787e-13	4.45516	1.85569e-16	4.45516	1.58734e-13	4.45516	2.7947e-13	4.45516	2.67673e-13	4.45516	1.11572e-13	4.45516	4.24345e-13
	4.48089	0.0152178	4.4775	2.86072e-14	4.47872	9.05529e-14	4.47872	3.54018e-13	4.47872	7.9544e-14	4.47872	6.31354e-09	4.47872	6.55958e-14	4.47872	4.24477e-19	4.47872	6.55229e-14	4.47872	1.37377e-13	4.47872	7.04692e-14	4.47872	1.53502e-13	4.47872	2.47238e-13
	4.50446	0.0126646	4.50105	2.47641e-18	4.50228	1.29471e-13	4.50228	8.78343e-14	4.50228	5.39189e-14	4.50228	5.33597e-09	4.50228	1.9745e-14	4.50228	1.53901e-13	4.50228	3.37519e-13	4.50228	6.21882e-14	4.50228	4.24477e-19	4.50228	2.22594e-13	4.50228	1.44017e-13
	4.52803	0.0099209	4.5246	2.67053e-13	4.52584	2.10309e-13	4.52584	1.10773e-14	4.52584	9.45914e-14	4.52584	4.65245e-09	4.52584	2.8427e-15	4.52583	3.4307e-14	4.52583	1.63254e-13	4.52583	3.47659e-13	4.52584	3.9373e-13	4.52584	3.44485e-13	4.52584	8.20045e-14
	4.5516	0.00781104	4.54815	4.97005e-14	4.54939	3.62673e-13	4.54939	1.00797e-18	4.54939	8.75365e-14	4.54939	4.11265e-09	4.54939	4.24477e-19	4.54939	2.31851e-15	4.54939	7.33588e-14	4.54939	1.86837e-13	4.54939	3.58311e-13	4.54939	4.24477e-19	4.54939	4.542e-14
	4.57517	0.00607577	4.57171	9.95572e-19	4.57295	5.34048e-14	4.57295	2.13334e-13	4.57295	7.13152e-14	4.57295	3.72985e-09	4.57295	2.53974e-13	4.57295	4.24477e-19	4.57295	4.06692e-13	4.57295	9.61364e-14	4.57295	2.70114e-13	4.57295	1.23963e-14	4.57295	2.91881e-13
	4.59874	0.00461616	4.59526	4.09281e-13	4.59651	9.18148e-14	4.59651	5.78267e-14	4.59651	6.29492e-14	4.59651	3.38178e-09	4.59651	9.96833e-14	4.59651	2.84708e-15	4.59651	2.17472e-13	4.59651	4.66625e-14	4.59651	1.00898e-13	4.59651	5.0823e-14	4.59651	1.84796e-13
	4.62231	0.00366006	4.61881	1.28615e-13	4.62007	1.68076e-13	4.62007	8.84758e-15	4.62007	4.64971e-14	4.62007	3.12493e-09	4.62007	3.14838e-14	4.62007	1.42497e-13	4.62007	1.10344e-13	4.62007	2.7076e-13	4.62007	2.68371e-14	4.62007	1.49127e-13	4.62007	1.18327e-13
	4.64588	0.002708	4.64236	2.61999e-14	4.64363	3.36709e-13	4.64363	4.24477e-19	4.64363	2.43362e-14	4.64363	2.93713e-09	4.64363	6.10714e-15	4.64363	2.8893e-14	4.64363	5.26305e-14	4.64363	1.52452e-13	4.64363	4.24477e-19	4.64363	3.72519e-13	4.64363	7.43516e-14
	4.66945	0.00202819	4.66592	4.24593e-19	4.66719	1.83331e-14	4.66719	2.59291e-13	4.66719	9.80309e-15	4.66719	2.72052e-09	4.66719	4.24477e-19	4.66718	4.24477e-19	4.66718	3.02804e-13	4.66718	8.27852e-14	4.66719	4.22505e-13	4.66719	8.7973e-15	4.66719	4.68953e-14
	4.69302	0.00154047	4.68947	3.4666e-13	4.69074	4.65225e-14	4.69074	8.48336e-14	4.69074	9.44336e-15	4.69074	2.65783e-09	4.69074	3.87744e-16	4.69074	3.38488e-15	4.69074	1.67876e-13	4.69074	4.29993e-14	4.69074	2.01263e-13	4.69074	7.4877e-14	4.69074	3.28492e-13
	4.71659	0.00123406	4.71302	1.24869e-13	4.7143	1.28952e-13	4.7143	1.97946e-14	4.7143	1.8311e-14	4.7143	2.56873e-09	4.7143	1.78098e-15	4.7143	1.03769e-14	4.7143	8.94134e-14	4.7143	2.61187e-13	4.7143	2.8989e-13	4.7143	3.27048e-13	4.7143	2.32314e-13
	4.74016	0.000937537	4.73657	3.55256e-14	4.73786	3.63648e-13	4.73786	1.50605e-15	4.73786	2.76095e-14	4.73786	2.51112e-09	4.73786	1.92356e-13	4.73786	1.14988e-14	4.73786	4.53513e-14	4.73786	1.54437e-13	4.73786	2.53799e-13	4.73786	1.02053e-14	4.73786	1.64641e-13
	4.76373	0.000790154	4.76012	6.14692e-15	4.76142	1.52015e-13	4.76142	4.24477e-19	4.76142	3.42803e-14	4.76142	2.5147e-09	4.76142	6.63649e-14	4.76142	1.20225e-13	4.76142	2.7055e-13	4.76142	8.90997e-14	4.76142	8.97343e-14	4.76142	1.39423e-13	4.76142	1.16792e-13
	4.7873	0.000681185	4.78367	4.24593e-19	4.78498	2.4702e-14	4.78498	2.69855e-13	4.78498	3.74623e-14	4.78498	2.55643e-09	4.78498	1.37239e-14	4.78498	4.24477e-19	4.78498	1.56853e-13	4.78498	4.96214e-14	4.78498	2.17163e-14	4.78498	1.19173e-15	4.78498	8.55002e-14
	4.81087	0.000591666	4.80723	1.76658e-13	4.80854	4.31681e-14	4.80854	9.59929e-14	4.80854	3.54548e-14	4.80854	2.57634e-09	4.80854	4.24477e-19	4.80854	2.18058e-15	4.80854	8.7863e-14	4.80854	3.18211e-13	4.80854	4.24477e-19	4.80854	8.3269e-14	4.80854	6.26174e-14
	4.83444	0.000551135	4.83078	5.69421e-14	4.83209	1.90729e-13	4.83209	2.47402e-14	4.83209	1.39416e-14	4.83209	2.61079e-09	4.83209	5.42244e-16	4.83209	4.32405e-14	4.83209	4.72806e-14	4.83209	1.99844e-13	4.83209	3.89039e-13	4.83209	9.43928e-16	4.83209	4.67202e-14
	4.85801	0.000481743	4.85433	1.22132e-14	4.85565	2.70787e-13	4.85565	2.37465e-15	4.85565	7.42947e-15	4.85565	2.73965e-09	4.85565	6.04138e-15	4.85565	7.52537e-14	4.85565	2.94238e-13	4.85565	1.23062e-13	4.85565	1.00337e-13	4.85565	7.97421e-14	4.85565	3.7075e-13
	4.88158	0.000496982	4.87788	5.03842e-16	4.87921	2.42035e-13	4.87921	4.24472e-19	4.87921	2.02817e-13	4.87921	2.83764e-09	4.87921	9.81842e-15	4.87921	7.87081e-14	4.87921	1.78252e-13	4.87921	7.43867e-14	4.87921	4.24472e-19	4.87921	2.23475e-13	4.87921	3.03461e-13
	4.90515	0.000488727	4.90144	4.24593e-19	4.90277	4.23098e-13	4.90277	2.6265e-15	4.90277	1.01105e-18	4.90277	2.97282e-09	4.90277	1.07552e-14	4.90277	5.49582e-14	4.90277	1.05241e-13	4.90277	4.39445e-14	4.90277	4.24477e-19	4.90277	8.76419e-15	4.90277	2.52586e-13
	4.92872	0.000527147	4.92499	1.58802e-13	4.92633	8.40432e-13	4.92633	3.70616e-13	4.92633	4.79427e-14	4.92633	3.16002e-09	4.92633	2.79609e-13	4.92633	2.054e-13	4.92633	6.02977e-14	4.92633	2.89567e-13	4.92633	4.24477e-19	4.92633	1.53166e-17	4.92633	2.13173e-13
	4.95228	0.000625562	4.94854	4.00721e-14	4.94989	1.69086e-12	4.94989	1.7215e-13	4.94989	4.15432e-14	4.94989	3.35256e-09	4.94989	7.43448e-14	4.94989	4.24477e-19	4.94989	3.91072e-13	4.94989	1.8917e-13	4.94989	4.24477e-19	4.94989	5.2485e-14	4.94989	1.83435e-13
	4.97585	0.000760336	4.97209	4.7207e-15	4.97345	3.44457e-12	4.97345	8.09344e-14	4.97345	4.17657e-14	4.97345	3.56402e-09	4.97345	4.24477e-19	4.97344	2.32309e-13	4.97344	2.48669e-13	4.97344	1.21654e-13	4.97345	4.24477e-19	4.97345	5.49689e-14	4.97345	1.62372e-13
	4.99942	0.000909736	4.99564	4.24593e-19	4.997	7.15041e-12	4.997	5.46539e-14	4.997	3.99667e-14	4.997	3.84307e-09	4.997	1.39614e-15	4.997	2.43076e-14	4.997	1.54857e-13	4.997	7.63641e-14	4.997	3.49932e-13	4.997	7.04009e-14	4.997	1.46816e-13
	5.02299	0.00125438	5.01919	3.47811e-15	5.02056	1.56934e-11	5.02056	4.93612e-14	5.02056	2.08947e-13	5.02056	4.16314e-09	5.02056	3.50088e-14	5.02056	1.94106e-14	5.02056	9.44387e-14	5.02056	4.71535e-14	5.02056	2.0013e-13	5.02056	3.62583e-14	5.02056	1.37176e-13
	5.04656	0.00191	5.04275	1.97692e-13	5.04412	3.47124e-11	5.04412	4.35779e-14	5.04412	6.23635e-19	5.04412	4.47596e-09	5.04412	7.59904e-14	5.04412	7.79242e-15	5.04412	5.57794e-14	5.04412	3.21562e-13	5.04412	1.10039e-13	5.04412	2.6902e-13	5.04412	1.30628e-13
	5.07013	0.00294396	5.0663	2.13063e-14	5.06768	7.48672e-11	5.06768	3.12663e-14	5.06768	1.7729e-14	5.06768	4.87174e-09	5.06768	9.10759e-14	5.06768	2.3041e-15	5.06768	3.66414e-13	5.06768	2.14906e-13	5.06768	5.77046e-14	5.06768	2.14195e-12	5.06768	1.27739e-13
	5.0937	0.00494136	5.08985	4.24593e-19	5.09124	1.67511e-10	5.09124	1.34334e-13	5.09124	4.47758e-19	5.09124	5.32832e-09	5.09124	7.70862e-14	5.09124	4.99318e-15	5.09124	2.35426e-13	5.09124	1.43227e-13	5.09124	3.38236e-13	5.09124	1.75045e-11	5.09124	1.28442e-13
	5.11727	0.0087702	5.1134	2.31718e-14	5.1148	3.93824e-10	5.1148	4.24477e-19	5.1148	4.24477e-19	5.1148	5.77856e-09	5.1148	3.47892e-14	5.1148	1.24249e-14	5.1148	1.48152e-13	5.1148	9.26808e-14	5.1148	1.9104e-13	5.1148	1.38119e-10	5.1148	1.31547e-13
	5.14084	0.0168953	5.13696	2.79278e-14	5.13835	9.11331e-10	5.13835	1.35857e-13	5.13835	5.06933e-19	5.13835	6.27243e-09	5.13835	4.24477e-19	5.13835	1.59073e-14	5.13835	9.09166e-14	5.13835	5.9323e-14	5.13835	1.01552e-13	5.13835	1.08477e-09	5.13835	1.38235e-13
	5.16441	0.0340543	5.16051	4.24593e-19	5.16191	2.19272e-09	5.16191	3.68552e-13	5.16191	7.48496e-19	5.16191	6.87233e-09	5.16191	2.48599e-14	5.16191	4.24477e-19	5.16191	5.42362e-14	5.16191	4.0889e-13	5.16191	5.17672e-14	5.16191	8.76001e-09	5.16191	1.48075e-13
	5.18798	0.0744595	5.18406	3.17263e-13	5.18547	5.13125e-09	5.18547	4.24477e-19	5.18547	5.60661e-14	5.18547	7.51416e-09	5.18547	1.77454e-14	5.18547	3.62379e-13	5.18547	3.49653e-13	5.18547	2.792e-13	5.18547	2.80063e-13	5.18547	6.64184e-08	5.18547	1.64236e-13
	5.21155	0.356245	5.20761	8.49185e-19	5.20903	2.4906e-08	5.20903	8.48954e-19	5.20903	1.26974e-16	5.20903	1.65793e-08	5.20903	8.48954e-19	5.20903	2.70717e-14	5.20903	4.36709e-13	5.20903	3.73433e-13	5.20903	2.86161e-13	5.20903	1.01203e-06	5.20903	3.63348e-13

[truncated: 4 more sheets: SI Fig 4a, SI Fig 4b, SI Fig 4c, SI Fig 4d]
